# Supplementary material for: Identification of prognostic biomarkers related to epithelial-mesenchymal transition and anoikis in hepatocellular carcinoma using transcriptomics and single-cell sequencing
Source: Front Cell Dev Biol. 2025 Jun 19;13:1600546. doi: 10.3389/fcell.2025.1600546 (PMC12223776; doi:10.3389/fcell.2025.1600546)
Supplement: Supplementary file 1 [file Table2.XLSX]

## Sheet: Sheet1
gene	coef	exp(coef)	se(coef)	z
LAMA4	0.13308	1.14234	0.0869	1.531
C7	-0.05309	0.9483	0.03177	-1.671
KPNA2	0.26251	1.30019	0.13564	1.935
STMN1	0.05247	1.05388	0.10425	0.503
SF3B4	0.26274	1.30049	0.14492	1.813
