# Supplementary material for: Identification of prognostic biomarkers related to epithelial-mesenchymal transition and anoikis in hepatocellular carcinoma using transcriptomics and single-cell sequencing
Source: Front Cell Dev Biol. 2025 Jun 19;13:1600546. doi: 10.3389/fcell.2025.1600546 (PMC12223776; doi:10.3389/fcell.2025.1600546)
Supplement: Supplementary file 2 [file Table3.XLSX]

## Sheet: TCGA-STAD-uniCox
	Univariate analysis		Multivariate analysis
	HR(95%CI)	pvalue	HR(95%CI)	pvalue
age	1.011(0.998-1.025)	0.107884
gender	0.824(0.577-1.177)	0.288124
Grade	1.089(0.86-1.378)	0.479308
pathologic_M	3.944(1.239-12.552)	0.0201538	2.105(0.581-7.629)	0.25718
pathologic_N	2.016(0.494-8.231)	0.328722
pathologic_T	1.675(1.397-2.008)	2.49e-08	1.485(0.675-3.264)	0.325576
pathologic_stage	1.664(1.357-2.041)	1.02e-06	1.049(0.446-2.471)	0.912078
riskScore	1.803(1.554-2.091)	6.72e-15	1.692(1.414-2.025)	9.05e-09
