# Supplementary material for: Identification of prognostic biomarkers related to epithelial-mesenchymal transition and anoikis in hepatocellular carcinoma using transcriptomics and single-cell sequencing
Source: Front Cell Dev Biol. 2025 Jun 19;13:1600546. doi: 10.3389/fcell.2025.1600546 (PMC12223776; doi:10.3389/fcell.2025.1600546)
Supplement: Supplementary file 6 [file Table4.XLSX]

## Sheet: Sheet1
	Total	Risk		Pvalue
		high	low
age(year)
Mean (SD)	59.6 (±13.3)	59.7 (±13.2)	59.5 (±13.4)	0.91
gender
FEMALE	117 (32.5%)	64 (35.6%)	53 (29.4%)	0.26
MALE	243 (67.5%)	116 (64.4%)	127 (70.6%)
vital_status
Alive	231 (64.2%)	100 (55.6%)	131 (72.8%)	< 0.001
Dead	129 (35.8%)	80 (44.4%)	49 (27.2%)
OS(Months)
Mean (SD)	811.4 (±732.5)	693.7 (±692.7)	929.0 (±753.9)	< 0.001
Grade
G1	53 (14.9%)	17 (9.6%)	36 (20.2%)	< 0.001
G2	171 (48.2%)	75 (42.4%)	96 (53.9%)
G3	120 (33.8%)	79 (44.6%)	41 (23.0%)
G4	11 (3.1%)	6 (3.4%)	5 (2.8%)
pathologic_M
M0	259 (98.5%)	136 (98.6%)	123 (98.4%)	1
M1	4 (1.5%)	2 (1.4%)	2 (1.6%)
pathologic_N
N0	245 (98.8%)	126 (97.7%)	119 (100.0%)	0.25
N1	3 (1.2%)	3 (2.3%)	0 (0.0%)
pathologic_T
T1	176 (49.3%)	66 (36.7%)	110 (62.1%)	< 0.001
T2	89 (24.9%)	59 (32.8%)	30 (16.9%)
T3	79 (22.1%)	46 (25.6%)	33 (18.6%)
T4	13 (3.6%)	9 (5.0%)	4 (2.3%)
pathologic_stage
Stage I	167 (49.7%)	63 (37.7%)	104 (61.5%)	< 0.001
Stage II	81 (24.1%)	51 (30.5%)	30 (17.8%)
Stage III	84 (25.0%)	51 (30.5%)	33 (19.5%)
Stage IV	4 (1.2%)	2 (1.2%)	2 (1.2%)
