# Supplementary material for: Identification of prognostic biomarkers related to epithelial-mesenchymal transition and anoikis in hepatocellular carcinoma using transcriptomics and single-cell sequencing
Source: Front Cell Dev Biol. 2025 Jun 19;13:1600546. doi: 10.3389/fcell.2025.1600546 (PMC12223776; doi:10.3389/fcell.2025.1600546)
Supplement: Supplementary file 7 [file Table1.XLSX]

## Sheet: Table S1
	p_val	avg_log2FC	pct.1	pct.2	p_val_adj	cluster	gene
S100A11	0	0.755178	0.737	0.429	0	T_NK	S100A11
APOA2	0	1.26907	0.788	0.325	0	T_NK	APOA2
HSPA6	0	1.25611	0.34	0.112	0	T_NK	HSPA6
CACYBP	0	1.17677	0.655	0.294	0	T_NK	CACYBP
CAPG	0	0.988909	0.189	0.036	0	T_NK	CAPG
IGKC	0	-0.62739	0.506	0.796	0	T_NK	IGKC
DUSP2	0	-0.598583	0.581	0.745	0	T_NK	DUSP2
NR4A2	0	-0.88138	0.352	0.593	0	T_NK	NR4A2
NBEAL1	0	-0.645517	0.56	0.737	0	T_NK	NBEAL1
CTLA4	0	1.17302	0.188	0.029	0	T_NK	CTLA4
CMC1	0	-1.17993	0.312	0.602	0	T_NK	CMC1
IGFBP7	0	1.04749	0.385	0.12	0	T_NK	IGFBP7
SPP1	0	1.98177	0.283	0.016	0	T_NK	SPP1
GZMK	0	-0.864435	0.343	0.62	0	T_NK	GZMK
HSPA1A	0	1.02768	0.775	0.426	0	T_NK	HSPA1A
HSPA1B	0	1.0459	0.581	0.265	0	T_NK	HSPA1B
SYTL3	0	-0.807504	0.406	0.632	0	T_NK	SYTL3
MRPL18	0	1.08748	0.366	0.126	0	T_NK	MRPL18
ZFAND2A	0	1.10356	0.362	0.131	0	T_NK	ZFAND2A
HSPB1	0	1.0107	0.642	0.309	0	T_NK	HSPB1
AC090498.1	0	-0.762278	0.701	0.908	0	T_NK	AC090498.1
RARRES2	0	1.00645	0.242	0.051	0	T_NK	RARRES2
FABP4	0	0.91652	0.143	0.007	0	T_NK	FABP4
AMBP	0	1.05797	0.423	0.131	0	T_NK	AMBP
IFITM1	0	-0.911204	0.405	0.686	0	T_NK	IFITM1
MDK	0	0.976524	0.125	0.009	0	T_NK	MDK
RBP4	0	0.864462	0.367	0.121	0	T_NK	RBP4
PRAP1	0	1.03632	0.254	0.046	0	T_NK	PRAP1
KLRB1	0	-0.725551	0.479	0.707	0	T_NK	KLRB1
KLRD1	0	-1.32546	0.203	0.59	0	T_NK	KLRD1
HSPH1	0	0.908987	0.633	0.33	0	T_NK	HSPH1
BATF	0	1.15558	0.364	0.123	0	T_NK	BATF
SERPINA1	0	1.25833	0.701	0.266	0	T_NK	SERPINA1
IGHA1	0	-1.39094	0.12	0.411	0	T_NK	IGHA1
NQO1	0	0.911729	0.114	0.008	0	T_NK	NQO1
VTN	0	1.07466	0.355	0.097	0	T_NK	VTN
CCL5	0	-0.704331	0.615	0.89	0	T_NK	CCL5
CCL4	0	-0.935552	0.492	0.839	0	T_NK	CCL4
APOH	0	0.998067	0.294	0.082	0	T_NK	APOH
CST7	0	-0.686343	0.555	0.805	0	T_NK	CST7
DNAJB1	0	0.632114	0.834	0.632	0	T_NK	DNAJB1
APOE	0	1.15505	0.707	0.317	0	T_NK	APOE
APOC1	0	0.833589	0.625	0.298	0	T_NK	APOC1
NKG7	0	-1.00698	0.419	0.825	0	T_NK	NKG7
LGALS1	0	1.17347	0.725	0.311	0	T_NK	LGALS1
FYN	2.58301e-304	-0.802321	0.372	0.601	6.58124e-300	T_NK	FYN
SPARC	1.14555e-302	0.84655	0.17	0.029	2.91874e-298	T_NK	SPARC
AC133644.2	7.22548e-301	1.01796	0.151	0.023	1.84098e-296	T_NK	AC133644.2
AGT	1.24383e-300	0.879834	0.149	0.022	3.16914e-296	T_NK	AGT
MGST1	7.19454e-286	0.819624	0.15	0.023	1.8331e-281	T_NK	MGST1
CORO1B	1.51391e-285	0.954155	0.314	0.11	3.85728e-281	T_NK	CORO1B
BAG3	1.5223e-284	1.00948	0.214	0.053	3.87867e-280	T_NK	BAG3
NGFRAP1	2.60498e-282	0.971224	0.168	0.032	6.63722e-278	T_NK	NGFRAP1
PRF1	3.72195e-278	-0.878591	0.291	0.544	9.48316e-274	T_NK	PRF1
DUSP4	7.301e-276	0.946147	0.338	0.128	1.86022e-271	T_NK	DUSP4
DNPH1	1.87275e-272	0.928216	0.209	0.053	4.77158e-268	T_NK	DNPH1
ACTA2	3.53008e-270	0.816355	0.19	0.043	8.9943e-266	T_NK	ACTA2
CD52	1.84594e-265	0.543019	0.81	0.576	4.70327e-261	T_NK	CD52
LITAF	2.02661e-264	-0.668276	0.457	0.655	5.16359e-260	T_NK	LITAF
RGS5	2.99887e-261	0.65397	0.104	0.01	7.64083e-257	T_NK	RGS5
IL2RA	2.24413e-253	0.938397	0.138	0.023	5.71781e-249	T_NK	IL2RA
GEM	4.53518e-253	0.94106	0.12	0.016	1.15552e-248	T_NK	GEM
IGLC2	2.21648e-246	-0.94846	0.15	0.38	5.64738e-242	T_NK	IGLC2
FAM177A1	3.17475e-245	-0.585921	0.531	0.694	8.08895e-241	T_NK	FAM177A1
DNAJA1	1.78894e-242	0.504221	0.847	0.663	4.55804e-238	T_NK	DNAJA1
SERPINC1	1.59793e-239	0.671299	0.134	0.022	4.07136e-235	T_NK	SERPINC1
ARID5B	1.28437e-235	0.809674	0.432	0.206	3.27244e-231	T_NK	ARID5B
CD160	2.43342e-235	-1.23772	0.062	0.264	6.20012e-231	T_NK	CD160
PIK3R1	7.51437e-235	-0.788496	0.33	0.536	1.91459e-230	T_NK	PIK3R1
TNFRSF18	3.08083e-234	0.940636	0.199	0.056	7.84965e-230	T_NK	TNFRSF18
DYNLL1	3.08454e-230	0.612234	0.707	0.469	7.85911e-226	T_NK	DYNLL1
HSPD1	1.17241e-229	0.643259	0.706	0.492	2.98719e-225	T_NK	HSPD1
CD27	1.89741e-229	0.910178	0.288	0.111	4.83442e-225	T_NK	CD27
KLRF1	6.83709e-228	-1.21724	0.088	0.294	1.74202e-223	T_NK	KLRF1
CLU	5.49181e-226	0.827749	0.294	0.11	1.39926e-221	T_NK	CLU
TF	1.47347e-224	0.765975	0.178	0.045	3.75427e-220	T_NK	TF
AC092580.4	3.84956e-224	-0.874617	0.257	0.478	9.80829e-220	T_NK	AC092580.4
ALB	3.75066e-223	0.518042	0.712	0.547	9.55631e-219	T_NK	ALB
LTB	1.32809e-220	0.790692	0.475	0.262	3.38383e-216	T_NK	LTB
TRGC2	2.43552e-219	-1.03095	0.153	0.368	6.20546e-215	T_NK	TRGC2
EPHX1	6.9435e-219	0.667634	0.125	0.022	1.76913e-214	T_NK	EPHX1
GZMA	3.38955e-218	-0.537808	0.501	0.725	8.63624e-214	T_NK	GZMA
AKNA	3.87561e-217	-0.903311	0.22	0.424	9.87467e-213	T_NK	AKNA
GZMM	8.33229e-217	-0.841156	0.25	0.457	2.12298e-212	T_NK	GZMM
FCN3	1.90475e-214	-1.20001	0.013	0.177	4.85312e-210	T_NK	FCN3
LGALS3	2.43501e-214	0.81781	0.233	0.078	6.20416e-210	T_NK	LGALS3
ANXA2	7.71749e-213	0.695679	0.5	0.265	1.96634e-208	T_NK	ANXA2
TNFRSF4	9.31604e-213	0.897086	0.209	0.066	2.37363e-208	T_NK	TNFRSF4
PKM	1.66947e-211	0.769346	0.484	0.277	4.25364e-207	T_NK	PKM
ZEB2	3.07875e-211	-0.967721	0.152	0.361	7.84436e-207	T_NK	ZEB2
PLP2	9.47794e-211	0.737121	0.406	0.192	2.41488e-206	T_NK	PLP2
CD8A	7.49146e-207	-1.06486	0.113	0.316	1.90875e-202	T_NK	CD8A
S1PR5	5.13839e-198	-1.1213	0.051	0.225	1.30921e-193	T_NK	S1PR5
TMEM176B	2.16477e-196	0.691488	0.125	0.025	5.51561e-192	T_NK	TMEM176B
CTSW	4.65055e-193	-0.788801	0.234	0.455	1.18491e-188	T_NK	CTSW
MAST4	6.29685e-193	0.701717	0.114	0.021	1.60438e-188	T_NK	MAST4
STIP1	2.7804e-190	0.775056	0.335	0.154	7.08418e-186	T_NK	STIP1
CES1	5.99323e-190	0.689544	0.148	0.036	1.52702e-185	T_NK	CES1
SRSF2	5.15501e-189	-0.545915	0.479	0.62	1.31344e-184	T_NK	SRSF2
LMNA	5.66343e-189	0.656171	0.514	0.297	1.44299e-184	T_NK	LMNA
TUBA4A	8.69659e-187	-0.554391	0.482	0.638	2.2158e-182	T_NK	TUBA4A
TXN	2.30655e-186	0.620425	0.56	0.334	5.87685e-182	T_NK	TXN
VPS37B	7.69768e-184	-0.709893	0.319	0.496	1.96129e-179	T_NK	VPS37B
TBC1D4	7.89484e-182	0.714885	0.119	0.025	2.01153e-177	T_NK	TBC1D4
CD82	1.74318e-179	0.725349	0.154	0.042	4.44145e-175	T_NK	CD82
APOA1	5.63216e-178	0.521128	0.558	0.323	1.43502e-173	T_NK	APOA1
LAIR2	4.0034e-176	0.807981	0.155	0.043	1.02003e-171	T_NK	LAIR2
LYZ	3.42006e-175	0.766386	0.23	0.086	8.71397e-171	T_NK	LYZ
AHSG	3.43285e-173	0.589933	0.166	0.048	8.74656e-169	T_NK	AHSG
RNASE1	1.40343e-172	0.591328	0.109	0.021	3.5758e-168	T_NK	RNASE1
SERPINH1	1.77692e-172	0.752931	0.132	0.032	4.52742e-168	T_NK	SERPINH1
PHLDA1	7.44444e-170	0.665961	0.35	0.167	1.89677e-165	T_NK	PHLDA1
CD59	5.68147e-169	0.683771	0.276	0.115	1.44758e-164	T_NK	CD59
AHSA1	3.87966e-168	0.72227	0.374	0.193	9.88499e-164	T_NK	AHSA1
TPI1	7.51096e-168	0.52412	0.682	0.492	1.91372e-163	T_NK	TPI1
TRGC1	3.03764e-166	-0.986077	0.099	0.27	7.73961e-162	T_NK	TRGC1
TIMP1	6.77383e-162	0.637931	0.442	0.244	1.7259e-157	T_NK	TIMP1
GZMH	1.55813e-161	-0.736154	0.26	0.455	3.96995e-157	T_NK	GZMH
FGG	7.54828e-161	0.709488	0.197	0.069	1.92323e-156	T_NK	FGG
PHPT1	1.59545e-159	0.671613	0.338	0.165	4.06505e-155	T_NK	PHPT1
ZNF331	3.19153e-158	-0.512254	0.475	0.617	8.13171e-154	T_NK	ZNF331
TMEM2	2.52077e-157	-0.794332	0.223	0.392	6.42266e-153	T_NK	TMEM2
RUNX3	8.17695e-156	-0.710575	0.269	0.437	2.0834e-151	T_NK	RUNX3
NDFIP2	3.17298e-155	0.64169	0.104	0.022	8.08444e-151	T_NK	NDFIP2
RBPJ	6.22554e-155	0.733116	0.318	0.157	1.58621e-150	T_NK	RBPJ
PHLDA2	2.11616e-153	0.644162	0.105	0.023	5.39176e-149	T_NK	PHLDA2
GPR65	3.37037e-152	-0.660235	0.3	0.468	8.58736e-148	T_NK	GPR65
ICOS	6.40714e-150	0.668388	0.275	0.123	1.63248e-145	T_NK	ICOS
FKBP1A	6.4269e-145	0.603504	0.44	0.254	1.63751e-140	T_NK	FKBP1A
GSTA1	5.88939e-142	0.568675	0.114	0.029	1.50056e-137	T_NK	GSTA1
CHST12	1.28493e-141	-0.821297	0.159	0.318	3.27387e-137	T_NK	CHST12
GNA15	3.04984e-141	0.591554	0.134	0.039	7.7707e-137	T_NK	GNA15
HSBP1	4.5134e-141	0.664328	0.269	0.124	1.14997e-136	T_NK	HSBP1
PRDX1	2.1509e-140	0.582495	0.494	0.299	5.48027e-136	T_NK	PRDX1
TRDC	2.60228e-140	-0.946646	0.078	0.226	6.63034e-136	T_NK	TRDC
CHORDC1	1.0366e-138	0.646242	0.342	0.179	2.64115e-134	T_NK	CHORDC1
CXCR3	1.4e-138	0.68954	0.205	0.082	3.56706e-134	T_NK	CXCR3
CNOT6L	8.8554e-138	-0.601264	0.355	0.501	2.25627e-133	T_NK	CNOT6L
MPC2	4.92421e-137	0.616039	0.339	0.174	1.25464e-132	T_NK	MPC2
HES1	1.58454e-135	0.613742	0.102	0.024	4.03724e-131	T_NK	HES1
PLAC8	2.46131e-135	-0.76649	0.19	0.349	6.27116e-131	T_NK	PLAC8
FOSL2	1.33279e-134	-0.733762	0.225	0.376	3.39583e-130	T_NK	FOSL2
PIP4K2A	2.67476e-134	-0.617159	0.31	0.457	6.81503e-130	T_NK	PIP4K2A
GPR183	1.05377e-133	0.586861	0.461	0.278	2.6849e-129	T_NK	GPR183
MARCO	1.74985e-133	-0.896992	0.015	0.127	4.45845e-129	T_NK	MARCO
ATOX1	5.73953e-132	0.601264	0.245	0.109	1.46238e-127	T_NK	ATOX1
TMEM14A	9.33053e-132	0.593917	0.147	0.048	2.37733e-127	T_NK	TMEM14A
KRT8	1.69635e-131	0.655397	0.111	0.03	4.32214e-127	T_NK	KRT8
ID3	3.11419e-131	0.68419	0.179	0.068	7.93465e-127	T_NK	ID3
NME1	1.57079e-129	0.633028	0.148	0.05	4.00222e-125	T_NK	NME1
ANG	7.86061e-127	0.522681	0.114	0.031	2.00281e-122	T_NK	ANG
MIR4435-2HG	5.90045e-125	0.63211	0.201	0.084	1.50338e-120	T_NK	MIR4435-2HG
SPINK1	3.90215e-124	0.60601	0.106	0.028	9.94228e-120	T_NK	SPINK1
TUBA1A	6.41877e-124	0.561421	0.462	0.282	1.63544e-119	T_NK	TUBA1A
LDLRAD4	6.75647e-122	0.661969	0.132	0.043	1.72148e-117	T_NK	LDLRAD4
FKBP11	1.76986e-120	-0.63738	0.252	0.401	4.50942e-116	T_NK	FKBP11
CSTB	4.67392e-120	0.524805	0.47	0.283	1.19087e-115	T_NK	CSTB
DNAJA4	2.19146e-119	0.672869	0.161	0.061	5.58361e-115	T_NK	DNAJA4
FRMD4B	4.45213e-119	0.615631	0.162	0.061	1.13436e-114	T_NK	FRMD4B
XCL2	3.37845e-118	-0.822149	0.136	0.282	8.60796e-114	T_NK	XCL2
CRTAM	1.04234e-117	-0.885405	0.082	0.218	2.65578e-113	T_NK	CRTAM
APMAP	1.78965e-117	-0.674918	0.214	0.358	4.55985e-113	T_NK	APMAP
NUDC	3.16441e-116	0.593767	0.405	0.244	8.0626e-112	T_NK	NUDC
ATP1B3	3.38535e-116	-0.577673	0.358	0.482	8.62553e-112	T_NK	ATP1B3
TMEM14C	8.873e-116	0.583755	0.199	0.085	2.26075e-111	T_NK	TMEM14C
SPATS2L	3.94865e-115	0.600302	0.124	0.04	1.00608e-110	T_NK	SPATS2L
RHBDD2	1.53527e-114	0.589421	0.264	0.13	3.9117e-110	T_NK	RHBDD2
CARD16	6.97512e-114	0.578052	0.458	0.299	1.77719e-109	T_NK	CARD16
ACP5	3.05795e-113	0.616202	0.154	0.059	7.79135e-109	T_NK	ACP5
TTR	8.85185e-113	0.51123	0.349	0.192	2.25536e-108	T_NK	TTR
ANXA5	1.45045e-112	0.550301	0.342	0.187	3.69559e-108	T_NK	ANXA5
FCGR3A	3.45539e-112	-0.825571	0.092	0.226	8.80398e-108	T_NK	FCGR3A
SDC4	4.34272e-112	0.549878	0.102	0.029	1.10648e-107	T_NK	SDC4
TYROBP	1.66353e-111	-0.617562	0.31	0.45	4.23851e-107	T_NK	TYROBP
DNAJB4	3.12648e-110	0.703891	0.209	0.097	7.96596e-106	T_NK	DNAJB4
PRDX3	7.36715e-110	0.569703	0.217	0.1	1.87707e-105	T_NK	PRDX3
UGP2	2.75193e-109	0.508685	0.492	0.319	7.01165e-105	T_NK	UGP2
FKBP4	9.01554e-109	0.589227	0.227	0.108	2.29707e-104	T_NK	FKBP4
BANF1	7.23378e-108	0.546593	0.298	0.158	1.8431e-103	T_NK	BANF1
TMEM173	1.31724e-106	0.533772	0.264	0.132	3.3562e-102	T_NK	TMEM173
PRDX2	2.43671e-106	0.529011	0.365	0.211	6.2085e-102	T_NK	PRDX2
KLRG1	3.33801e-105	-0.77194	0.124	0.254	8.50492e-101	T_NK	KLRG1
CD4	2.19567e-104	0.501686	0.136	0.049	5.59434e-100	T_NK	CD4
AREG	4.1114e-104	-0.686023	0.25	0.39	1.04754e-99	T_NK	AREG
NUSAP1	1.51132e-100	0.599044	0.118	0.041	3.8507e-96	T_NK	NUSAP1
IRF1	5.80035e-98	-0.508211	0.348	0.466	1.47787e-93	T_NK	IRF1
CCR6	2.32762e-97	0.515587	0.245	0.123	5.93054e-93	T_NK	CCR6
GABARAPL1	3.24105e-97	-0.613725	0.228	0.358	8.25787e-93	T_NK	GABARAPL1
FCER1G	4.85047e-96	-0.678826	0.21	0.338	1.23585e-91	T_NK	FCER1G
CCR7	5.14379e-96	0.63119	0.184	0.084	1.31059e-91	T_NK	CCR7
RNF125	6.00701e-96	-0.648839	0.206	0.332	1.53053e-91	T_NK	RNF125
OCIAD2	1.43915e-94	0.515606	0.338	0.196	3.66681e-90	T_NK	OCIAD2
IFNGR1	1.24295e-93	-0.601592	0.262	0.385	3.16691e-89	T_NK	IFNGR1
GC	1.8543e-92	0.506031	0.128	0.047	4.72458e-88	T_NK	GC
PSMB5	6.2987e-92	0.525306	0.21	0.103	1.60485e-87	T_NK	PSMB5
HTATIP2	1.06975e-89	0.513333	0.144	0.059	2.72563e-85	T_NK	HTATIP2
FCRL6	5.59912e-89	-0.735759	0.041	0.137	1.4266e-84	T_NK	FCRL6
APOBEC3H	1.14998e-88	0.504327	0.11	0.039	2.93004e-84	T_NK	APOBEC3H
PDE7A	7.98899e-88	-0.700365	0.128	0.243	2.03552e-83	T_NK	PDE7A
PMAIP1	5.65514e-87	0.528149	0.429	0.292	1.44087e-82	T_NK	PMAIP1
DOK2	1.63119e-86	0.508128	0.427	0.286	4.1561e-82	T_NK	DOK2
PTTG1	5.95713e-86	0.55233	0.275	0.157	1.51782e-81	T_NK	PTTG1
IGHM	5.50807e-85	-0.666877	0.031	0.121	1.4034e-80	T_NK	IGHM
IGLC3	3.30218e-84	0.595263	0.293	0.187	8.41362e-80	T_NK	IGLC3
ABI3	6.04441e-84	-0.65019	0.138	0.254	1.54005e-79	T_NK	ABI3
SLC38A1	9.41911e-84	-0.533474	0.264	0.38	2.3999e-79	T_NK	SLC38A1
AIM1	1.21893e-83	-0.618273	0.202	0.317	3.1057e-79	T_NK	AIM1
B3GNT7	4.48258e-83	-0.786781	0.04	0.131	1.14212e-78	T_NK	B3GNT7
CCL4L2	2.27142e-82	-0.511103	0.329	0.462	5.78734e-78	T_NK	CCL4L2
STAT4	8.74582e-82	-0.504622	0.313	0.421	2.22835e-77	T_NK	STAT4
CD8B	1.69122e-80	-0.672695	0.093	0.203	4.30907e-76	T_NK	CD8B
SPON2	7.94826e-79	-0.623624	0.173	0.287	2.02514e-74	T_NK	SPON2
SATB1	7.98343e-79	-0.697606	0.11	0.214	2.0341e-74	T_NK	SATB1
AOAH	6.76177e-78	-0.670706	0.067	0.163	1.72283e-73	T_NK	AOAH
FABP5	6.16118e-77	0.520984	0.301	0.182	1.56981e-72	T_NK	FABP5
EOMES	2.17252e-76	-0.688693	0.055	0.146	5.53536e-72	T_NK	EOMES
APBA2	9.91906e-76	-0.68468	0.074	0.168	2.52728e-71	T_NK	APBA2
CDKN2C	1.05286e-75	0.50102	0.1	0.037	2.68258e-71	T_NK	CDKN2C
LPCAT1	2.24414e-73	-0.643051	0.05	0.137	5.71786e-69	T_NK	LPCAT1
GZMB	2.13956e-72	-0.509557	0.231	0.364	5.4514e-68	T_NK	GZMB
HSPA4	1.5255e-71	0.509498	0.229	0.129	3.88683e-67	T_NK	HSPA4
FMNL1	3.65173e-70	-0.555462	0.209	0.309	9.30423e-66	T_NK	FMNL1
LINC01116	2.41451e-68	-0.655013	0.123	0.222	6.15194e-64	T_NK	LINC01116
ZNF90	4.22854e-67	-0.673059	0.055	0.138	1.07739e-62	T_NK	ZNF90
F2R	5.09713e-65	-0.639645	0.074	0.16	1.2987e-60	T_NK	F2R
C1QB	5.51998e-64	-0.510767	0.234	0.329	1.40644e-59	T_NK	C1QB
METRNL	3.61247e-62	-0.622276	0.069	0.152	9.2042e-58	T_NK	METRNL
HLA-DQA2	5.42976e-60	-0.621143	0.061	0.14	1.38345e-55	T_NK	HLA-DQA2
MATK	4.20085e-59	-0.563311	0.103	0.19	1.07033e-54	T_NK	MATK
CLIC3	1.67167e-58	-0.612571	0.117	0.207	4.25925e-54	T_NK	CLIC3
HNRNPA1L2	3.3475e-58	-0.563297	0.145	0.236	8.52909e-54	T_NK	HNRNPA1L2
CH17-189H20.1	6.32495e-58	-0.511808	0.17	0.262	1.61153e-53	T_NK	CH17-189H20.1
MAPK1	1.29272e-57	-0.564099	0.149	0.238	3.29373e-53	T_NK	MAPK1
PYHIN1	7.29036e-57	-0.503176	0.173	0.268	1.85751e-52	T_NK	PYHIN1
USP36	2.60682e-56	-0.550757	0.16	0.248	6.64192e-52	T_NK	USP36
XCL1	1.78947e-52	-0.58892	0.104	0.187	4.55938e-48	T_NK	XCL1
MYO1F	1.54856e-51	-0.520387	0.157	0.24	3.94558e-47	T_NK	MYO1F
DTHD1	1.37029e-50	-0.532071	0.039	0.104	3.49135e-46	T_NK	DTHD1
CD38	6.32049e-50	-0.535542	0.042	0.106	1.6104e-45	T_NK	CD38
PILRB	4.8463e-49	-0.52079	0.051	0.118	1.23479e-44	T_NK	PILRB
IRF8	2.19197e-48	-0.540309	0.066	0.136	5.58492e-44	T_NK	IRF8
KLRC2	3.63651e-48	-0.537483	0.04	0.103	9.26547e-44	T_NK	KLRC2
RANBP2	9.0449e-46	-0.521348	0.137	0.214	2.30455e-41	T_NK	RANBP2
DNASE1L3	6.66226e-45	-0.513046	0.042	0.1	1.69748e-40	T_NK	DNASE1L3
GPR18	7.21371e-45	-0.509472	0.087	0.158	1.83798e-40	T_NK	GPR18
NR4A3	2.29051e-44	-0.52227	0.078	0.147	5.83599e-40	T_NK	NR4A3
FGFBP2	2.29626e-44	-0.611551	0.073	0.142	5.85065e-40	T_NK	FGFBP2
RBM38	1.92988e-43	-0.515352	0.086	0.155	4.91714e-39	T_NK	RBM38
FCN31	0	-1.16097	0.051	0.327	0	Myeloid	FCN3
CD5L	0	-1.82442	0.156	0.543	0	Myeloid	CD5L
ITLN1	0	-1.36013	0.027	0.281	0	Myeloid	ITLN1
APOA21	0	0.640352	0.91	0.667	0	Myeloid	APOA2
FCGR2A	0	0.852684	0.718	0.368	0	Myeloid	FCGR2A
AGT1	0	1.00516	0.382	0.071	0	Myeloid	AGT
CAPG1	0	1.23633	0.572	0.201	0	Myeloid	CAPG
IGKC1	0	-0.778353	0.599	0.882	0	Myeloid	IGKC
MARCO1	0	-1.73907	0.175	0.562	0	Myeloid	MARCO
PLAC81	0	-1.78942	0.12	0.608	0	Myeloid	PLAC8
SPP11	0	2.68143	0.499	0.063	0	Myeloid	SPP1
TIMD4	0	-1.23314	0.032	0.26	0	Myeloid	TIMD4
LST1	0	-0.51816	0.835	0.912	0	Myeloid	LST1
TREM2	0	1.41691	0.415	0.058	0	Myeloid	TREM2
GSTA11	0	1.05493	0.413	0.09	0	Myeloid	GSTA1
HSPB11	0	0.675274	0.881	0.624	0	Myeloid	HSPB1
AC090498.11	0	-0.738741	0.744	0.889	0	Myeloid	AC090498.1
RARRES21	0	0.986428	0.563	0.18	0	Myeloid	RARRES2
TMEM176B1	0	1.1479	0.68	0.267	0	Myeloid	TMEM176B
TMEM176A	0	0.916997	0.569	0.217	0	Myeloid	TMEM176A
CFP	0	-1.50355	0.199	0.614	0	Myeloid	CFP
FABP51	0	0.940953	0.773	0.455	0	Myeloid	FABP5
AMBP1	0	0.707511	0.758	0.382	0	Myeloid	AMBP
LYVE1	0	-1.32897	0.1	0.356	0	Myeloid	LYVE1
PRAP11	0	1.01376	0.525	0.151	0	Myeloid	PRAP1
CD9	0	1.37191	0.565	0.143	0	Myeloid	CD9
TUBA1B	0	0.550554	0.877	0.666	0	Myeloid	TUBA1B
RNASE11	0	2.28377	0.614	0.091	0	Myeloid	RNASE1
IGHA11	0	-1.65289	0.164	0.611	0	Myeloid	IGHA1
IGHG3	0	-1.0038	0.221	0.623	0	Myeloid	IGHG3
ANXA21	0	0.703686	0.824	0.551	0	Myeloid	ANXA2
NUPR1	0	1.47835	0.502	0.132	0	Myeloid	NUPR1
CETP	0	-1.54639	0.1	0.417	0	Myeloid	CETP
RPL17	0	-0.599624	0.88	0.969	0	Myeloid	RPL17
MMP9	0	1.6182	0.351	0.04	0	Myeloid	MMP9
APOE1	0	0.531469	0.917	0.773	0	Myeloid	APOE
APOC11	0	0.621967	0.949	0.781	0	Myeloid	APOC1
LGALS11	0	0.620463	0.934	0.726	0	Myeloid	LGALS1
CSTB1	0	0.774594	0.921	0.69	0	Myeloid	CSTB
VTN1	7.0898e-304	0.718464	0.659	0.294	1.80641e-299	Myeloid	VTN
ACP51	2.81168e-303	0.959088	0.535	0.226	7.16389e-299	Myeloid	ACP5
IGLC21	4.59169e-303	-0.776092	0.251	0.561	1.16992e-298	Myeloid	IGLC2
GPNMB	2.89192e-297	0.801255	0.725	0.43	7.36832e-293	Myeloid	GPNMB
TF1	1.0205e-295	0.743392	0.513	0.173	2.60014e-291	Myeloid	TF
NGFRAP11	5.33817e-289	0.977609	0.381	0.102	1.36011e-284	Myeloid	NGFRAP1
EPHX11	8.03745e-288	0.91177	0.48	0.19	2.04786e-283	Myeloid	EPHX1
CD55	7.63568e-284	-0.925302	0.308	0.568	1.9455e-279	Myeloid	CD55
GSN	1.06677e-281	0.728091	0.667	0.353	2.71802e-277	Myeloid	GSN
CES11	2.72602e-272	0.925322	0.406	0.122	6.94563e-268	Myeloid	CES1
NBEAL11	7.39345e-272	-0.586912	0.774	0.851	1.88378e-267	Myeloid	NBEAL1
BNIP3	4.68894e-262	0.993299	0.375	0.117	1.19469e-257	Myeloid	BNIP3
HSPA61	3.41826e-261	1.02236	0.524	0.235	8.70938e-257	Myeloid	HSPA6
F13A1	2.84612e-260	0.989008	0.286	0.052	7.25163e-256	Myeloid	F13A1
A2M	3.23062e-259	0.744295	0.606	0.299	8.23129e-255	Myeloid	A2M
MGST11	2.06632e-258	0.759229	0.437	0.141	5.26477e-254	Myeloid	MGST1
AHSG1	1.50278e-255	0.850542	0.492	0.194	3.82893e-251	Myeloid	AHSG
FABP41	3.23446e-252	1.06692	0.243	0.03	8.24107e-248	Myeloid	FABP4
AKR1C2	5.04577e-250	1.08581	0.198	0.008	1.28561e-245	Myeloid	AKR1C2
FN1	8.7247e-248	0.847928	0.312	0.067	2.22297e-243	Myeloid	FN1
CD99	4.94007e-247	0.692261	0.611	0.315	1.25868e-242	Myeloid	CD99
GYPC	1.0098e-246	0.795105	0.579	0.31	2.57287e-242	Myeloid	GYPC
TSC22D1	1.07049e-245	0.8219	0.439	0.158	2.72751e-241	Myeloid	TSC22D1
BASP1	1.09237e-245	-0.814552	0.434	0.633	2.78324e-241	Myeloid	BASP1
NDST3	1.29177e-244	-0.737346	0.013	0.164	3.29131e-240	Myeloid	NDST3
APOH1	5.0624e-240	0.695319	0.605	0.3	1.28985e-235	Myeloid	APOH
IGHM1	2.93955e-238	-0.792435	0.052	0.244	7.48969e-234	Myeloid	IGHM
APOM	1.00622e-227	0.802898	0.281	0.058	2.56376e-223	Myeloid	APOM
LGALS4	4.51014e-225	0.769336	0.211	0.021	1.14914e-220	Myeloid	LGALS4
ARHGAP18	5.90134e-224	0.750343	0.442	0.182	1.5036e-219	Myeloid	ARHGAP18
GGH	7.84741e-221	0.892799	0.241	0.04	1.99944e-216	Myeloid	GGH
PLTP	2.27352e-220	0.856878	0.431	0.182	5.79271e-216	Myeloid	PLTP
WBP5	4.41989e-219	0.820674	0.37	0.123	1.12614e-214	Myeloid	WBP5
RAB13	1.45883e-218	0.75046	0.4	0.151	3.71696e-214	Myeloid	RAB13
SERPINC11	1.50922e-216	0.664145	0.322	0.084	3.84535e-212	Myeloid	SERPINC1
CXCL12	2.0511e-213	-0.978959	0.263	0.46	5.22599e-209	Myeloid	CXCL12
P4HB	7.08294e-211	0.626469	0.611	0.356	1.80466e-206	Myeloid	P4HB
AKR1B10	1.0226e-207	0.84426	0.172	0.009	2.60549e-203	Myeloid	AKR1B10
MDK1	1.88914e-205	0.831013	0.228	0.039	4.81334e-201	Myeloid	MDK
KNG1	5.69503e-205	0.651488	0.335	0.098	1.45104e-200	Myeloid	KNG1
KRT81	4.51564e-202	0.77871	0.28	0.071	1.15054e-197	Myeloid	KRT8
TUBB	1.88825e-200	0.525273	0.753	0.519	4.81107e-196	Myeloid	TUBB
SLAMF8	3.37365e-200	0.713843	0.323	0.1	8.59572e-196	Myeloid	SLAMF8
CLEC12A	3.85182e-200	-0.846676	0.143	0.348	9.81404e-196	Myeloid	CLEC12A
CLU1	1.61085e-199	0.587076	0.555	0.257	4.10429e-195	Myeloid	CLU
APOC2	1.51303e-195	0.783226	0.207	0.03	3.85505e-191	Myeloid	APOC2
PTMS	1.70832e-193	0.623464	0.538	0.285	4.35264e-189	Myeloid	PTMS
IGFBP71	2.83045e-193	0.837513	0.424	0.198	7.21171e-189	Myeloid	IGFBP7
GPX3	2.16049e-192	0.637596	0.41	0.163	5.50471e-188	Myeloid	GPX3
NKG71	5.90786e-192	-0.80722	0.183	0.394	1.50526e-187	Myeloid	NKG7
CYB5A	2.01772e-190	0.613945	0.547	0.296	5.14094e-186	Myeloid	CYB5A
ZFAND2A1	7.52185e-190	0.887932	0.494	0.26	1.91649e-185	Myeloid	ZFAND2A
CPVL	1.18103e-189	-0.555524	0.597	0.718	3.00914e-185	Myeloid	CPVL
IL4I1	2.15252e-189	0.898045	0.237	0.052	5.48442e-185	Myeloid	IL4I1
LGALS31	4.1944e-189	0.553252	0.765	0.556	1.06869e-184	Myeloid	LGALS3
LMNA1	6.18965e-189	0.64656	0.595	0.334	1.57706e-184	Myeloid	LMNA
PKM1	1.99746e-188	0.58974	0.713	0.489	5.08932e-184	Myeloid	PKM
IGHG4	7.35537e-187	-0.589868	0.233	0.487	1.87407e-182	Myeloid	IGHG4
NDUFA4L2	1.86216e-186	0.691555	0.146	0.003	4.74459e-182	Myeloid	NDUFA4L2
DAB2	6.24781e-185	0.604259	0.649	0.406	1.59188e-180	Myeloid	DAB2
IGHG1	6.6088e-179	-0.534312	0.272	0.535	1.68386e-174	Myeloid	IGHG1
RND3	8.95892e-177	-0.926075	0.084	0.252	2.28264e-172	Myeloid	RND3
BCAT1	5.06123e-174	0.65843	0.315	0.106	1.28955e-169	Myeloid	BCAT1
VAT1	9.18601e-174	0.687695	0.29	0.092	2.3405e-169	Myeloid	VAT1
SPARC1	2.32e-173	0.722977	0.269	0.078	5.91114e-169	Myeloid	SPARC
EEF1G	1.10046e-171	-0.733932	0.384	0.563	2.80387e-167	Myeloid	EEF1G
TMED9	1.69817e-170	0.589084	0.549	0.313	4.32677e-166	Myeloid	TMED9
RBP41	1.25374e-169	0.51123	0.65	0.374	3.1944e-165	Myeloid	RBP4
KRT18	2.51796e-168	0.688011	0.261	0.074	6.41551e-164	Myeloid	KRT18
AKR1C1	6.31445e-167	0.785416	0.192	0.033	1.60886e-162	Myeloid	AKR1C1
STAB1	1.11832e-165	0.741941	0.273	0.085	2.84937e-161	Myeloid	STAB1
SAMSN1	6.06934e-165	-0.572968	0.595	0.709	1.54641e-160	Myeloid	SAMSN1
OTOA	2.65499e-163	0.654155	0.329	0.121	6.76465e-159	Myeloid	OTOA
CDH5	6.7031e-163	-0.591922	0.025	0.149	1.70788e-158	Myeloid	CDH5
AKR1C3	3.7064e-162	0.653076	0.199	0.038	9.44353e-158	Myeloid	AKR1C3
MMP12	1.05085e-161	1.19311	0.125	0.002	2.67747e-157	Myeloid	MMP12
CYP27A1	7.02794e-161	0.605718	0.214	0.046	1.79065e-156	Myeloid	CYP27A1
C15orf48	6.09471e-159	0.722762	0.55	0.316	1.55287e-154	Myeloid	C15orf48
PCBD1	2.39417e-157	0.55672	0.475	0.25	6.10011e-153	Myeloid	PCBD1
BAG31	1.1867e-156	0.825069	0.425	0.214	3.02358e-152	Myeloid	BAG3
S100A10	1.59246e-156	0.508179	0.8	0.55	4.05744e-152	Myeloid	S100A10
HSPA1B1	9.43143e-156	0.505163	0.829	0.617	2.40303e-151	Myeloid	HSPA1B
RNF149	3.56935e-155	-0.601943	0.482	0.629	9.09434e-151	Myeloid	RNF149
STMN1	6.18547e-155	0.571338	0.559	0.328	1.57599e-150	Myeloid	STMN1
PMP22	1.71204e-154	0.719117	0.253	0.078	4.36211e-150	Myeloid	PMP22
COLEC12	7.50204e-154	0.596977	0.126	0.005	1.91144e-149	Myeloid	COLEC12
LAIR1	1.67786e-153	0.559672	0.441	0.215	4.27503e-149	Myeloid	LAIR1
ADAMDEC1	5.09097e-152	0.732091	0.147	0.015	1.29713e-147	Myeloid	ADAMDEC1
TPM4	2.53477e-150	0.548046	0.55	0.311	6.45835e-146	Myeloid	TPM4
GPX2	5.62022e-149	0.69828	0.171	0.028	1.43198e-144	Myeloid	GPX2
NME11	9.08348e-149	0.653031	0.37	0.171	2.31438e-144	Myeloid	NME1
AXL	1.88268e-148	-0.736537	0.357	0.505	4.79688e-144	Myeloid	AXL
SDC2	2.53802e-148	0.677787	0.327	0.133	6.46662e-144	Myeloid	SDC2
VCAM1	9.12926e-147	-0.832811	0.322	0.479	2.32604e-142	Myeloid	VCAM1
VKORC1	1.86161e-146	0.56662	0.475	0.257	4.74319e-142	Myeloid	VKORC1
PHLDA11	5.26776e-146	0.616623	0.42	0.201	1.34217e-141	Myeloid	PHLDA1
SERPIND1	1.00564e-144	0.536144	0.164	0.025	2.56227e-140	Myeloid	SERPIND1
RGS51	1.63578e-143	0.566285	0.148	0.018	4.1678e-139	Myeloid	RGS5
RARRES1	4.29178e-142	0.585719	0.146	0.018	1.0935e-137	Myeloid	RARRES1
IGHA2	1.90148e-141	-0.60366	0.019	0.122	4.84478e-137	Myeloid	IGHA2
HULC	1.96861e-138	0.598045	0.154	0.024	5.01581e-134	Myeloid	HULC
NQO11	5.16531e-136	0.643165	0.134	0.015	1.31607e-131	Myeloid	NQO1
PRCP	1.44059e-134	-0.614988	0.426	0.557	3.67047e-130	Myeloid	PRCP
ACTA21	5.85937e-134	0.57016	0.19	0.046	1.49291e-129	Myeloid	ACTA2
PTGR1	2.22007e-132	0.570746	0.214	0.061	5.65652e-128	Myeloid	PTGR1
PPP1R16A	3.92045e-131	0.526433	0.17	0.035	9.98893e-127	Myeloid	PPP1R16A
NRP2	1.29476e-130	0.582114	0.271	0.101	3.29892e-126	Myeloid	NRP2
GATM	4.72896e-128	0.523518	0.473	0.269	1.20489e-123	Myeloid	GATM
KLRB11	9.53286e-128	-0.687596	0.1	0.248	2.42888e-123	Myeloid	KLRB1
CFD	3.52352e-127	-0.597893	0.532	0.608	8.97757e-123	Myeloid	CFD
UBD	9.55716e-127	0.592166	0.164	0.033	2.43507e-122	Myeloid	UBD
IGF1	1.68733e-126	0.592679	0.281	0.112	4.29916e-122	Myeloid	IGF1
HEXB	2.11451e-126	0.515868	0.546	0.347	5.38757e-122	Myeloid	HEXB
PLAU	8.02614e-126	0.603646	0.189	0.049	2.04498e-121	Myeloid	PLAU
GDF15	6.29073e-125	0.534765	0.148	0.025	1.60281e-120	Myeloid	GDF15
EIF4EBP1	1.04631e-122	0.535463	0.416	0.223	2.6659e-118	Myeloid	EIF4EBP1
ASPH	2.82833e-121	0.507854	0.205	0.06	7.2063e-117	Myeloid	ASPH
MYO9A	9.33331e-121	-0.584149	0.06	0.183	2.37803e-116	Myeloid	MYO9A
STK17B	8.91678e-119	-0.626083	0.326	0.485	2.27191e-114	Myeloid	STK17B
NEK6	2.4634e-118	0.505758	0.167	0.039	6.2765e-114	Myeloid	NEK6
LILRA5	5.54633e-116	-0.659752	0.085	0.219	1.41315e-111	Myeloid	LILRA5
MPEG1	1.50388e-115	-0.565485	0.447	0.563	3.83175e-111	Myeloid	MPEG1
STRA13	2.51763e-115	0.533067	0.311	0.142	6.41467e-111	Myeloid	STRA13
JCHAIN	5.23513e-115	-0.808141	0.118	0.259	1.33386e-110	Myeloid	JCHAIN
CYTIP	8.02693e-114	-0.583479	0.353	0.507	2.04518e-109	Myeloid	CYTIP
SLC38A6	1.34953e-113	0.507714	0.278	0.117	3.43846e-109	Myeloid	SLC38A6
P2RY13	3.31449e-113	-0.680939	0.134	0.277	8.44499e-109	Myeloid	P2RY13
ATP2B1	4.2704e-113	-0.59502	0.364	0.505	1.08806e-108	Myeloid	ATP2B1
GLMP	6.17376e-113	0.502755	0.309	0.14	1.57301e-108	Myeloid	GLMP
RP11-598F7.3	4.26833e-112	-0.562677	0.027	0.121	1.08753e-107	Myeloid	RP11-598F7.3
ALCAM	4.52255e-112	0.518208	0.246	0.093	1.1523e-107	Myeloid	ALCAM
SDC3	2.71097e-111	-0.797668	0.33	0.439	6.90729e-107	Myeloid	SDC3
TCF7L2	4.18376e-110	-0.67892	0.148	0.293	1.06598e-105	Myeloid	TCF7L2
SERPINH11	1.47253e-109	0.590638	0.224	0.08	3.75187e-105	Myeloid	SERPINH1
CHCHD6	1.93588e-109	0.512968	0.228	0.083	4.93244e-105	Myeloid	CHCHD6
GAS6	3.48647e-108	0.521229	0.163	0.042	8.88317e-104	Myeloid	GAS6
SELM	9.17071e-107	0.53719	0.277	0.122	2.3366e-102	Myeloid	SELM
HAMP	2.24584e-106	-0.723829	0.044	0.149	5.72219e-102	Myeloid	HAMP
MMP14	2.42079e-105	0.543189	0.168	0.047	6.16794e-101	Myeloid	MMP14
STOM	8.76025e-102	-0.605703	0.437	0.523	2.23202e-97	Myeloid	STOM
FAM65B	3.62628e-101	-0.563144	0.041	0.141	9.23939e-97	Myeloid	FAM65B
ANGPTL4	2.56788e-100	0.575652	0.122	0.022	6.5427e-96	Myeloid	ANGPTL4
GZMB1	8.81974e-100	-0.673699	0.068	0.182	2.24718e-95	Myeloid	GZMB
CD40	1.14056e-99	0.50775	0.266	0.118	2.90602e-95	Myeloid	CD40
FCGR2B	1.88535e-98	0.683195	0.29	0.14	4.80367e-94	Myeloid	FCGR2B
RGCC	1.62575e-97	0.536629	0.489	0.308	4.14226e-93	Myeloid	RGCC
CCL18	1.66622e-97	0.641483	0.181	0.057	4.24536e-93	Myeloid	CCL18
VMO1	9.95905e-97	-0.638646	0.283	0.419	2.53747e-92	Myeloid	VMO1
FPR2	1.30642e-96	-0.61212	0.053	0.158	3.32862e-92	Myeloid	FPR2
PFKFB3	2.01998e-94	-0.525367	0.483	0.585	5.14671e-90	Myeloid	PFKFB3
CST71	3.88021e-94	-0.656642	0.154	0.288	9.8864e-90	Myeloid	CST7
TFPI	7.10055e-92	0.504568	0.22	0.087	1.80915e-87	Myeloid	TFPI
PRKCB	1.42618e-91	-0.627113	0.186	0.32	3.63376e-87	Myeloid	PRKCB
SLC16A10	4.46431e-89	0.509826	0.172	0.056	1.13746e-84	Myeloid	SLC16A10
DNAJB41	3.03902e-88	0.563535	0.274	0.132	7.74313e-84	Myeloid	DNAJB4
KLRD11	9.53411e-88	-0.510322	0.039	0.129	2.4292e-83	Myeloid	KLRD1
ALDH2	1.56232e-85	-0.508959	0.386	0.499	3.98064e-81	Myeloid	ALDH2
KCNJ2	2.80868e-85	-0.528677	0.041	0.129	7.15624e-81	Myeloid	KCNJ2
CXCL9	4.33158e-85	0.633298	0.153	0.047	1.10364e-80	Myeloid	CXCL9
IL1RN	9.11225e-84	0.560644	0.323	0.173	2.32171e-79	Myeloid	IL1RN
FCGR1A	8.89394e-82	0.509656	0.319	0.176	2.26609e-77	Myeloid	FCGR1A
DNASE1L31	4.43729e-81	-0.586625	0.161	0.291	1.13058e-76	Myeloid	DNASE1L3
PDCD4	6.42985e-81	-0.551245	0.249	0.378	1.63826e-76	Myeloid	PDCD4
CRHBP	1.24331e-79	-0.505612	0.076	0.179	3.16782e-75	Myeloid	CRHBP
CR1	2.22935e-77	-0.51096	0.054	0.144	5.68016e-73	Myeloid	CR1
SDPR	3.23225e-77	-0.642133	0.073	0.171	8.23545e-73	Myeloid	SDPR
SCIMP	4.91862e-76	-0.554245	0.249	0.367	1.25321e-71	Myeloid	SCIMP
CXCL1	1.53534e-74	0.656543	0.169	0.065	3.91189e-70	Myeloid	CXCL1
LINC011161	2.08494e-74	-0.54523	0.062	0.154	5.31222e-70	Myeloid	LINC01116
AREG1	2.26374e-74	-0.686051	0.292	0.413	5.76778e-70	Myeloid	AREG
MYD88	2.58141e-74	-0.511046	0.122	0.234	6.57717e-70	Myeloid	MYD88
METTL7A	8.51361e-74	-0.563835	0.291	0.408	2.16918e-69	Myeloid	METTL7A
GABARAPL11	2.15309e-72	-0.620434	0.218	0.333	5.48585e-68	Myeloid	GABARAPL1
MT1G	2.65519e-72	-0.863479	0.255	0.371	6.76516e-68	Myeloid	MT1G
ID1	3.80339e-72	-0.515183	0.082	0.18	9.69067e-68	Myeloid	ID1
FPR1	4.7652e-72	-0.527504	0.282	0.404	1.21413e-67	Myeloid	FPR1
NNMT	1.93033e-71	-0.651907	0.046	0.126	4.91828e-67	Myeloid	NNMT
WDR75	3.05658e-71	-0.566271	0.094	0.193	7.78785e-67	Myeloid	WDR75
PDK4	5.16069e-70	-0.523427	0.542	0.58	1.31489e-65	Myeloid	PDK4
C11orf96	1.4248e-69	-0.587264	0.046	0.126	3.63025e-65	Myeloid	C11orf96
ERO1A	7.02031e-68	0.610555	0.284	0.164	1.7887e-63	Myeloid	ERO1A
CCL2	2.34956e-66	0.675068	0.2	0.094	5.98644e-62	Myeloid	CCL2
AKNA1	2.94008e-64	-0.523356	0.113	0.212	7.49102e-60	Myeloid	AKNA
IGHG2	3.57739e-62	-0.578204	0.049	0.124	9.11484e-58	Myeloid	IGHG2
STK4	7.86834e-62	-0.51277	0.314	0.419	2.00478e-57	Myeloid	STK4
ATP5EP2	1.40219e-59	-0.613303	0.156	0.256	3.57265e-55	Myeloid	ATP5EP2
IFI27	3.32659e-57	-0.50153	0.34	0.446	8.47581e-53	Myeloid	IFI27
PLPP3	4.41926e-57	-0.50903	0.1	0.189	1.12598e-52	Myeloid	PLPP3
LINC00936	1.98776e-54	-0.543208	0.178	0.276	5.06461e-50	Myeloid	LINC00936
TNFSF10	4.97524e-54	-0.513817	0.23	0.325	1.26764e-49	Myeloid	TNFSF10
SAA1	4.3984e-53	-0.818785	0.089	0.166	1.12067e-48	Myeloid	SAA1
RP11-347P5.1	2.17284e-52	-0.583405	0.103	0.187	5.53618e-48	Myeloid	RP11-347P5.1
CRIP1	9.50659e-43	-0.549228	0.276	0.356	2.42218e-38	Myeloid	CRIP1
TMIGD3	1.26047e-29	-0.502192	0.167	0.231	3.21155e-25	Myeloid	TMIGD3
THBS1	1.74541e-28	-0.693783	0.133	0.193	4.44712e-24	Myeloid	THBS1
FABP42	7.90832e-290	1.88831	0.725	0.123	2.01496e-285	Endothelial	FABP4
TIMP11	9.54732e-279	-0.986361	0.893	0.938	2.43256e-274	Endothelial	TIMP1
RBP7	2.54634e-278	1.52235	0.838	0.246	6.48782e-274	Endothelial	RBP7
CRHBP1	1.5192e-252	-2.04783	0.197	0.7	3.87077e-248	Endothelial	CRHBP
MT2A	1.27474e-250	-0.887098	0.908	0.951	3.2479e-246	Endothelial	MT2A
THY1	2.28179e-244	1.5785	0.539	0.048	5.81378e-240	Endothelial	THY1
FCN32	2.16346e-239	-1.96607	0.412	0.777	5.51228e-235	Endothelial	FCN3
PRKCDBP	3.02028e-234	1.2983	0.658	0.125	7.69537e-230	Endothelial	PRKCDBP
GSN1	1.49088e-232	1.07004	0.919	0.479	3.79861e-228	Endothelial	GSN
PLVAP	2.37951e-231	1.37743	0.788	0.264	6.06275e-227	Endothelial	PLVAP
COL15A1	5.29356e-222	1.39133	0.498	0.038	1.34875e-217	Endothelial	COL15A1
CLEC4G	1.02136e-219	-2.06067	0.106	0.591	2.60232e-215	Endothelial	CLEC4G
CLEC1B	4.48549e-217	-2.03112	0.088	0.567	1.14286e-212	Endothelial	CLEC1B
FCN2	6.04093e-215	-2.02553	0.111	0.587	1.53917e-210	Endothelial	FCN2
RGCC1	1.03195e-210	1.26784	0.796	0.307	2.62931e-206	Endothelial	RGCC
RPL171	1.41836e-205	-0.626774	0.901	0.938	3.61384e-201	Endothelial	RPL17
CD34	2.07407e-203	1.1252	0.746	0.224	5.28451e-199	Endothelial	CD34
LGALS12	1.35616e-197	1.09984	0.876	0.415	3.45535e-193	Endothelial	LGALS1
MGLL	1.50955e-196	1.17114	0.559	0.092	3.84619e-192	Endothelial	MGLL
ITGA6	9.56902e-196	1.1256	0.633	0.144	2.43809e-191	Endothelial	ITGA6
VWA1	1.74227e-190	1.27137	0.557	0.103	4.43913e-186	Endothelial	VWA1
CA2	5.30522e-188	1.31063	0.489	0.062	1.35172e-183	Endothelial	CA2
VIM	3.79612e-177	0.828657	0.952	0.592	9.67214e-173	Endothelial	VIM
CLEC4M	1.898e-176	-1.79816	0.075	0.486	4.83592e-172	Endothelial	CLEC4M
SRGN	2.23649e-171	-0.505093	0.938	0.958	5.69834e-167	Endothelial	SRGN
TPM1	7.19611e-165	1.0125	0.624	0.172	1.8335e-160	Endothelial	TPM1
FCGR2B1	7.02839e-163	-1.71971	0.105	0.489	1.79076e-158	Endothelial	FCGR2B
CDH13	6.70761e-159	0.994591	0.525	0.106	1.70903e-154	Endothelial	CDH13
MS4A6A	3.70292e-158	-1.65734	0.315	0.64	9.43468e-154	Endothelial	MS4A6A
ACP52	4.90474e-157	-1.71452	0.156	0.522	1.24968e-152	Endothelial	ACP5
DNASE1L32	4.99903e-157	-1.08424	0.628	0.805	1.2737e-152	Endothelial	DNASE1L3
SDCBP	5.98685e-155	-0.6531	0.832	0.868	1.52539e-150	Endothelial	SDCBP
OIT3	1.84406e-151	-1.67924	0.144	0.512	4.69848e-147	Endothelial	OIT3
AKAP12	5.30489e-150	-1.11473	0.579	0.751	1.35163e-145	Endothelial	AKAP12
GSTA12	6.25226e-148	0.990098	0.464	0.077	1.59301e-143	Endothelial	GSTA1
CCL14	1.62252e-147	-1.36633	0.439	0.689	4.13402e-143	Endothelial	CCL14
SPARCL1	3.10722e-145	0.956496	0.814	0.319	7.91688e-141	Endothelial	SPARCL1
PALMD	4.89401e-145	0.874655	0.702	0.23	1.24695e-140	Endothelial	PALMD
CTSL	1.17627e-144	-1.32036	0.632	0.753	2.99701e-140	Endothelial	CTSL
COL4A2	2.26984e-144	0.971124	0.75	0.338	5.78332e-140	Endothelial	COL4A2
PDGFD	4.35371e-142	0.992595	0.44	0.077	1.10928e-137	Endothelial	PDGFD
APOH2	2.78078e-141	0.944589	0.71	0.259	7.08514e-137	Endothelial	APOH
COL4A1	4.49866e-140	0.92405	0.781	0.399	1.14621e-135	Endothelial	COL4A1
SERPINC12	4.96105e-140	0.788952	0.485	0.092	1.26403e-135	Endothelial	SERPINC1
ACTA22	2.46121e-139	1.04557	0.47	0.094	6.27091e-135	Endothelial	ACTA2
LITAF1	7.56185e-139	-1.32046	0.394	0.647	1.92668e-134	Endothelial	LITAF
RGS52	6.03283e-138	1.11854	0.401	0.055	1.5371e-133	Endothelial	RGS5
MTUS1	3.27742e-137	0.84803	0.772	0.314	8.35053e-133	Endothelial	MTUS1
BCAM	7.45469e-136	0.859609	0.782	0.326	1.89938e-131	Endothelial	BCAM
TMEM204	1.54278e-135	0.925334	0.692	0.284	3.93084e-131	Endothelial	TMEM204
CXorf36	1.23422e-132	0.854626	0.52	0.129	3.14468e-128	Endothelial	CXorf36
JUND	3.04363e-130	-0.64809	0.807	0.829	7.75486e-126	Endothelial	JUND
ESM1	5.48019e-129	1.24407	0.394	0.063	1.3963e-124	Endothelial	ESM1
ARHGAP181	7.7053e-129	0.820241	0.445	0.089	1.96323e-124	Endothelial	ARHGAP18
MYL9	7.98333e-129	0.879492	0.588	0.18	2.03407e-124	Endothelial	MYL9
AC090498.12	1.32982e-128	-0.670823	0.807	0.823	3.38824e-124	Endothelial	AC090498.1
IGFBP2	7.23903e-128	1.00538	0.424	0.084	1.84443e-123	Endothelial	IGFBP2
PLAC82	1.38417e-126	-1.48976	0.126	0.457	3.52672e-122	Endothelial	PLAC8
FN11	2.29802e-126	0.845037	0.631	0.209	5.85513e-122	Endothelial	FN1
NBEAL12	1.31721e-125	-0.776453	0.725	0.802	3.35612e-121	Endothelial	NBEAL1
IL33	2.07408e-124	-1.15025	0.321	0.642	5.28454e-120	Endothelial	IL33
MYO1B	3.9233e-124	0.799402	0.333	0.035	9.99616e-120	Endothelial	MYO1B
SORBS2	4.54681e-123	0.763991	0.501	0.123	1.15848e-118	Endothelial	SORBS2
LIFR	4.94124e-123	-1.26221	0.433	0.649	1.25898e-118	Endothelial	LIFR
MAP1B	2.31666e-122	0.85577	0.529	0.149	5.90262e-118	Endothelial	MAP1B
SOCS3	2.54649e-121	-0.72306	0.734	0.83	6.4882e-117	Endothelial	SOCS3
FABP52	3.78941e-121	0.924212	0.633	0.229	9.65504e-117	Endothelial	FABP5
CD41	5.26584e-119	-1.48041	0.185	0.491	1.34168e-114	Endothelial	CD4
LAMA4	7.31471e-117	0.807874	0.54	0.162	1.86371e-112	Endothelial	LAMA4
BST2	1.27191e-115	-0.530775	0.868	0.883	3.2407e-111	Endothelial	BST2
NAMPT	1.77358e-115	-0.983828	0.595	0.709	4.5189e-111	Endothelial	NAMPT
TNFRSF41	2.83908e-114	0.882687	0.422	0.092	7.23369e-110	Endothelial	TNFRSF4
TMEM88	2.95495e-114	0.81508	0.665	0.27	7.52893e-110	Endothelial	TMEM88
NQO12	3.38552e-114	0.769923	0.52	0.15	8.62596e-110	Endothelial	NQO1
ADAM15	3.47009e-114	0.76773	0.674	0.254	8.84144e-110	Endothelial	ADAM15
IGFBP3	5.51538e-114	1.15453	0.535	0.182	1.40526e-109	Endothelial	IGFBP3
TSPAN7	2.26918e-113	-0.993292	0.549	0.708	5.78165e-109	Endothelial	TSPAN7
ESAM	4.4201e-113	0.684492	0.846	0.452	1.1262e-108	Endothelial	ESAM
CLEC14A	6.24366e-113	0.707305	0.843	0.431	1.59082e-108	Endothelial	CLEC14A
LAMC1	8.84375e-113	0.716369	0.45	0.109	2.2533e-108	Endothelial	LAMC1
SEPP1	1.0556e-112	-0.623291	0.884	0.874	2.68957e-108	Endothelial	SEPP1
LAMB1	1.4257e-112	0.719752	0.33	0.043	3.63254e-108	Endothelial	LAMB1
STAB2	1.41536e-111	-1.33453	0.049	0.331	3.6062e-107	Endothelial	STAB2
RBP1	1.6084e-110	-1.27007	0.275	0.563	4.09805e-106	Endothelial	RBP1
UACA	1.10769e-106	0.709339	0.625	0.231	2.82228e-102	Endothelial	UACA
TSPAN13	2.9945e-106	0.745272	0.519	0.159	7.62967e-102	Endothelial	TSPAN13
TRIM47	1.02064e-105	0.655857	0.386	0.077	2.60048e-101	Endothelial	TRIM47
NDUFA4L21	1.06111e-105	0.922581	0.286	0.028	2.7036e-101	Endothelial	NDUFA4L2
EGR1	3.91787e-105	-0.827368	0.671	0.756	9.98235e-101	Endothelial	EGR1
RGS3	8.74891e-105	0.735982	0.507	0.154	2.22914e-100	Endothelial	RGS3
TFPI2	2.78427e-104	-1.45471	0.18	0.463	7.09404e-100	Endothelial	TFPI2
CAPN2	2.76421e-103	0.71336	0.597	0.219	7.04294e-99	Endothelial	CAPN2
PRAP12	2.92569e-102	0.677796	0.603	0.202	7.45436e-98	Endothelial	PRAP1
TFPI1	3.01172e-102	-0.883555	0.642	0.739	7.67356e-98	Endothelial	TFPI
CHRM3	5.0101e-102	0.711262	0.326	0.052	1.27652e-97	Endothelial	CHRM3
IGFBP5	5.10057e-102	1.20608	0.301	0.041	1.29957e-97	Endothelial	IGFBP5
ACVRL1	4.8469e-101	0.652512	0.515	0.158	1.23494e-96	Endothelial	ACVRL1
PCDH1	3.5209e-100	0.605271	0.343	0.061	8.9709e-96	Endothelial	PCDH1
FLNA	4.77534e-100	0.684995	0.552	0.192	1.21671e-95	Endothelial	FLNA
HES4	7.8378e-100	0.752268	0.54	0.182	1.99699e-95	Endothelial	HES4
PHLDA3	1.18727e-99	0.680407	0.353	0.068	3.02503e-95	Endothelial	PHLDA3
CDKN1A	1.63003e-99	-0.748166	0.72	0.757	4.15315e-95	Endothelial	CDKN1A
LYVE11	3.93815e-99	-1.40939	0.172	0.447	1.0034e-94	Endothelial	LYVE1
PCAT19	6.7565e-99	-0.592598	0.814	0.811	1.72149e-94	Endothelial	PCAT19
HPD	4.76203e-98	0.663761	0.376	0.078	1.21332e-93	Endothelial	HPD
PPIC	1.57777e-97	0.670128	0.608	0.227	4.02e-93	Endothelial	PPIC
MMP2	6.2293e-97	0.729254	0.394	0.092	1.58716e-92	Endothelial	MMP2
NID2	6.29875e-97	0.635192	0.277	0.032	1.60486e-92	Endothelial	NID2
ENTPD1	9.14419e-97	0.609375	0.481	0.142	2.32985e-92	Endothelial	ENTPD1
GGH1	9.79519e-97	0.680813	0.313	0.05	2.49572e-92	Endothelial	GGH
MGST12	1.58959e-96	0.669157	0.414	0.101	4.05012e-92	Endothelial	MGST1
CPM	2.44339e-96	0.723178	0.495	0.156	6.22552e-92	Endothelial	CPM
IL1R1	1.16735e-95	-1.33411	0.114	0.375	2.97428e-91	Endothelial	IL1R1
HTRA1	2.19945e-95	0.686255	0.503	0.165	5.60398e-91	Endothelial	HTRA1
EHD2	2.95493e-95	0.643047	0.469	0.14	7.52886e-91	Endothelial	EHD2
TSPAN15	4.87554e-95	0.661843	0.365	0.078	1.24224e-90	Endothelial	TSPAN15
PODXL	1.2027e-94	0.656409	0.69	0.287	3.06437e-90	Endothelial	PODXL
GABRD	1.47173e-94	0.630509	0.238	0.016	3.74982e-90	Endothelial	GABRD
AGRN	4.06216e-93	0.598085	0.398	0.098	1.035e-88	Endothelial	AGRN
PLK2	7.31518e-93	0.667927	0.666	0.283	1.86383e-88	Endothelial	PLK2
GALNT18	7.36253e-93	0.599738	0.366	0.08	1.8759e-88	Endothelial	GALNT18
AHSG2	1.30113e-92	0.54	0.54	0.177	3.31515e-88	Endothelial	AHSG
APOE2	1.37817e-92	0.585185	0.942	0.611	3.51143e-88	Endothelial	APOE
KCNN3	1.40063e-92	0.641688	0.369	0.084	3.56866e-88	Endothelial	KCNN3
OLFML2A	1.5379e-92	0.575784	0.286	0.04	3.91843e-88	Endothelial	OLFML2A
PGF	5.09006e-91	0.756603	0.274	0.037	1.2969e-86	Endothelial	PGF
TGFB1I1	2.70318e-90	0.584684	0.355	0.078	6.88743e-86	Endothelial	TGFB1I1
NCK1	4.50104e-90	0.586663	0.53	0.186	1.14682e-85	Endothelial	NCK1
WASF2	9.06629e-90	0.617769	0.729	0.34	2.31e-85	Endothelial	WASF2
FILIP1L	5.61338e-89	0.655259	0.415	0.116	1.43023e-84	Endothelial	FILIP1L
PLPP31	6.26886e-89	-0.781775	0.677	0.718	1.59724e-84	Endothelial	PLPP3
CTSD	6.01604e-88	-0.780644	0.794	0.769	1.53283e-83	Endothelial	CTSD
RAB131	6.13126e-88	0.6105	0.782	0.413	1.56218e-83	Endothelial	RAB13
PLPP1	1.92047e-87	0.545561	0.906	0.632	4.89316e-83	Endothelial	PLPP1
GATSL3	4.60337e-87	0.580159	0.417	0.117	1.17289e-82	Endothelial	GATSL3
GNAI1	4.69895e-87	0.570669	0.345	0.076	1.19725e-82	Endothelial	GNAI1
MLEC	8.25829e-87	0.582281	0.448	0.137	2.10413e-82	Endothelial	MLEC
LOXL2	1.72915e-86	0.608728	0.32	0.064	4.40571e-82	Endothelial	LOXL2
GPM6A	2.54525e-86	-1.1531	0.051	0.284	6.48505e-82	Endothelial	GPM6A
RELN	2.66529e-86	-1.17198	0.047	0.281	6.79088e-82	Endothelial	RELN
JAG1	2.86265e-86	0.691234	0.459	0.147	7.29375e-82	Endothelial	JAG1
GFOD1	5.06365e-86	0.556065	0.5	0.167	1.29017e-81	Endothelial	GFOD1
PTP4A3	8.71677e-86	0.646511	0.361	0.087	2.22095e-81	Endothelial	PTP4A3
IL6ST	1.27551e-85	-0.605712	0.763	0.774	3.24988e-81	Endothelial	IL6ST
VTN2	4.97458e-85	0.563436	0.685	0.29	1.26747e-80	Endothelial	VTN
CTSH	1.16644e-84	0.600924	0.495	0.17	2.97198e-80	Endothelial	CTSH
VWF	1.87627e-84	0.680232	0.652	0.28	4.78055e-80	Endothelial	VWF
IL3RA	2.45802e-84	0.594921	0.523	0.189	6.2628e-80	Endothelial	IL3RA
ARHGAP29	6.58123e-84	0.592235	0.834	0.454	1.67683e-79	Endothelial	ARHGAP29
PDGFB	1.32846e-83	0.569124	0.303	0.058	3.38479e-79	Endothelial	PDGFB
DEPTOR	2.12735e-83	0.551481	0.272	0.042	5.42027e-79	Endothelial	DEPTOR
NUDT14	7.28514e-83	0.537263	0.465	0.148	1.85618e-78	Endothelial	NUDT14
COL21A1	8.82385e-83	0.555131	0.254	0.033	2.24823e-78	Endothelial	COL21A1
EBF1	8.95421e-83	0.531904	0.282	0.047	2.28144e-78	Endothelial	EBF1
TAX1BP3	1.33036e-82	0.585327	0.679	0.309	3.38961e-78	Endothelial	TAX1BP3
CALCRL	2.28499e-82	0.593585	0.801	0.434	5.82192e-78	Endothelial	CALCRL
RARRES22	4.31838e-82	0.554861	0.558	0.205	1.10028e-77	Endothelial	RARRES2
MRC1	1.19794e-81	-1.22465	0.29	0.503	3.05222e-77	Endothelial	MRC1
CD14	1.51796e-81	-1.37262	0.304	0.516	3.86762e-77	Endothelial	CD14
CDKN2A	2.25011e-81	0.528678	0.201	0.012	5.73306e-77	Endothelial	CDKN2A
RBP42	2.30083e-81	0.534398	0.774	0.355	5.86229e-77	Endothelial	RBP4
ADAMTS4	2.50059e-81	-1.27862	0.323	0.516	6.37124e-77	Endothelial	ADAMTS4
APLP2	4.2763e-81	0.580849	0.762	0.393	1.08956e-76	Endothelial	APLP2
OAZ2	7.95119e-81	0.625239	0.71	0.366	2.02588e-76	Endothelial	OAZ2
SERPINI1	9.92107e-81	0.628895	0.271	0.045	2.52779e-76	Endothelial	SERPINI1
STC1	2.50857e-80	0.661066	0.588	0.233	6.3916e-76	Endothelial	STC1
PKM2	2.72745e-80	0.593536	0.687	0.322	6.94926e-76	Endothelial	PKM
IGKC2	3.99057e-80	-0.573029	0.765	0.83	1.01676e-75	Endothelial	IGKC
CTSZ	4.33645e-80	0.54554	0.489	0.171	1.10488e-75	Endothelial	CTSZ
TSC22D11	7.6882e-80	0.528938	0.93	0.626	1.95888e-75	Endothelial	TSC22D1
EPHA4	2.08717e-79	0.58415	0.366	0.097	5.31789e-75	Endothelial	EPHA4
DKK3	2.43873e-79	0.579897	0.316	0.068	6.21365e-75	Endothelial	DKK3
GTF3A	6.26378e-79	0.53063	0.527	0.195	1.59595e-74	Endothelial	GTF3A
APOM1	2.00597e-78	0.507933	0.284	0.051	5.11101e-74	Endothelial	APOM
CES12	2.07991e-78	0.616509	0.379	0.105	5.29941e-74	Endothelial	CES1
CEP68	2.91598e-78	0.537903	0.398	0.117	7.42964e-74	Endothelial	CEP68
IGLC22	3.41686e-78	-1.03767	0.301	0.52	8.70581e-74	Endothelial	IGLC2
UNC5B	4.12231e-78	0.610004	0.232	0.03	1.05032e-73	Endothelial	UNC5B
LIMS1	7.10883e-78	0.568726	0.584	0.239	1.81126e-73	Endothelial	LIMS1
MAGED2	1.07045e-77	0.568178	0.634	0.284	2.7274e-73	Endothelial	MAGED2
GGT5	2.83654e-77	0.529417	0.281	0.051	7.22721e-73	Endothelial	GGT5
NES	3.55475e-77	0.585476	0.432	0.14	9.05715e-73	Endothelial	NES
RAMP1	1.17368e-76	0.602219	0.233	0.03	2.99042e-72	Endothelial	RAMP1
LBH	1.73977e-76	0.597647	0.407	0.126	4.43275e-72	Endothelial	LBH
TSHZ2	2.44262e-76	0.548475	0.356	0.093	6.22355e-72	Endothelial	TSHZ2
C10orf54	2.51106e-76	0.552749	0.489	0.179	6.39793e-72	Endothelial	C10orf54
COL18A1	2.5838e-76	0.566872	0.668	0.313	6.58327e-72	Endothelial	COL18A1
MRO	5.13974e-76	-1.15578	0.045	0.256	1.30955e-71	Endothelial	MRO
SLC29A1	7.55814e-76	0.535163	0.308	0.069	1.92574e-71	Endothelial	SLC29A1
CX3CL1	1.54356e-75	0.527322	0.372	0.105	3.93283e-71	Endothelial	CX3CL1
EVA1B	5.41926e-75	0.560283	0.467	0.166	1.38077e-70	Endothelial	EVA1B
COMT	1.65626e-74	0.553006	0.647	0.291	4.21998e-70	Endothelial	COMT
DOCK6	2.45718e-74	0.524009	0.495	0.182	6.26066e-70	Endothelial	DOCK6
BMPER	3.69477e-74	-1.02387	0.03	0.225	9.4139e-70	Endothelial	BMPER
ARRDC2	1.27631e-73	0.535931	0.481	0.175	3.2519e-69	Endothelial	ARRDC2
PDLIM1	1.35472e-73	-0.612606	0.701	0.719	3.45169e-69	Endothelial	PDLIM1
CYR61	1.63484e-72	0.583025	0.56	0.232	4.1654e-68	Endothelial	CYR61
PTPRM	4.65431e-72	0.527124	0.514	0.202	1.18587e-67	Endothelial	PTPRM
DHRS3	9.16393e-72	0.523528	0.558	0.233	2.33488e-67	Endothelial	DHRS3
C19orf33	1.2962e-71	0.568641	0.213	0.025	3.30259e-67	Endothelial	C19orf33
HIST1H2AC	4.35445e-71	0.514129	0.309	0.075	1.10947e-66	Endothelial	HIST1H2AC
CFP1	1.84765e-70	-1.16259	0.148	0.375	4.70763e-66	Endothelial	CFP
COL8A1	3.21851e-70	0.565992	0.351	0.101	8.20044e-66	Endothelial	COL8A1
PECAM1	4.16384e-70	0.51081	0.88	0.547	1.0609e-65	Endothelial	PECAM1
PPARG	4.19912e-70	0.508778	0.402	0.131	1.06989e-65	Endothelial	PPARG
CRIP2	2.60298e-69	0.514471	0.912	0.575	6.63213e-65	Endothelial	CRIP2
OSBPL1A	5.99355e-69	0.512754	0.372	0.113	1.5271e-64	Endothelial	OSBPL1A
THSD7A	9.99491e-69	0.5599	0.413	0.139	2.5466e-64	Endothelial	THSD7A
F8	2.37425e-68	-0.975134	0.347	0.532	6.04934e-64	Endothelial	F8
MCF2L	2.48313e-68	0.523058	0.307	0.078	6.32677e-64	Endothelial	MCF2L
IGHA12	7.17196e-68	-1.04341	0.367	0.532	1.82734e-63	Endothelial	IGHA1
SPRY1	1.45219e-67	0.515787	0.83	0.458	3.70004e-63	Endothelial	SPRY1
NTN4	2.6857e-67	-1.11655	0.259	0.456	6.84289e-63	Endothelial	NTN4
DYSF	3.383e-67	0.527064	0.397	0.132	8.61955e-63	Endothelial	DYSF
CALD1	8.91579e-66	0.511976	0.757	0.397	2.27165e-61	Endothelial	CALD1
PLLP	2.30976e-63	0.583407	0.232	0.044	5.88505e-59	Endothelial	PLLP
C1QTNF1	3.10242e-63	-1.07144	0.129	0.333	7.90466e-59	Endothelial	C1QTNF1
TPM2	6.79532e-63	0.578177	0.313	0.09	1.73138e-58	Endothelial	TPM2
NUPR11	4.32356e-62	-0.995882	0.381	0.54	1.1016e-57	Endothelial	NUPR1
INHBB	1.5254e-61	0.5465	0.371	0.126	3.88657e-57	Endothelial	INHBB
F2RL3	1.55135e-60	0.546904	0.301	0.083	3.95269e-56	Endothelial	F2RL3
C7	2.1811e-60	-1.09266	0.089	0.282	5.55722e-56	Endothelial	C7
PRCP1	6.47498e-60	-0.682367	0.677	0.698	1.64976e-55	Endothelial	PRCP
HIGD1B	6.57699e-60	0.590153	0.16	0.013	1.67575e-55	Endothelial	HIGD1B
CXCL16	1.13312e-59	-1.10285	0.341	0.492	2.88707e-55	Endothelial	CXCL16
CCNL1	5.0188e-59	-0.527997	0.73	0.723	1.27874e-54	Endothelial	CCNL1
MAF	1.73108e-58	-0.981659	0.464	0.567	4.41062e-54	Endothelial	MAF
IFITM11	1.84206e-58	-0.73862	0.642	0.674	4.69338e-54	Endothelial	IFITM1
LGMN	2.3267e-58	-0.966229	0.518	0.6	5.92821e-54	Endothelial	LGMN
SLC7A8	3.13362e-58	-0.948964	0.047	0.219	7.98414e-54	Endothelial	SLC7A8
BTNL9	4.28112e-58	0.566984	0.583	0.297	1.09079e-53	Endothelial	BTNL9
PVALB	1.58939e-56	-0.911561	0.041	0.21	4.0496e-52	Endothelial	PVALB
XIST	5.48711e-56	0.797618	0.266	0.073	1.39806e-51	Endothelial	XIST
HEY1	1.30892e-55	0.566162	0.463	0.205	3.33499e-51	Endothelial	HEY1
SGK1	2.73907e-55	-0.760423	0.61	0.662	6.97888e-51	Endothelial	SGK1
HAMP1	7.11905e-55	-0.885422	0.011	0.146	1.81386e-50	Endothelial	HAMP
UGCG	6.20059e-53	-1.00149	0.327	0.47	1.57985e-48	Endothelial	UGCG
PLTP1	1.00078e-51	-1.03431	0.153	0.334	2.54988e-47	Endothelial	PLTP
NOV	1.30291e-51	0.670813	0.211	0.047	3.31969e-47	Endothelial	NOV
MAN1C1	5.4795e-50	-0.960747	0.058	0.216	1.39612e-45	Endothelial	MAN1C1
NPY1R	6.49708e-50	-0.945675	0.09	0.261	1.65539e-45	Endothelial	NPY1R
C2orf88	1.12513e-48	-0.792364	0.03	0.172	2.86671e-44	Endothelial	C2orf88
SEMA3G	2.35363e-48	0.544491	0.287	0.096	5.99682e-44	Endothelial	SEMA3G
SRPX	1.91367e-47	-0.891353	0.085	0.25	4.87583e-43	Endothelial	SRPX
DUSP5	3.20269e-47	-0.866681	0.388	0.512	8.16014e-43	Endothelial	DUSP5
CCL23	3.33059e-47	-0.982258	0.09	0.258	8.48602e-43	Endothelial	CCL23
CD36	8.22409e-47	-0.645744	0.62	0.668	2.09542e-42	Endothelial	CD36
TGM2	5.11925e-46	-0.623095	0.594	0.63	1.30433e-41	Endothelial	TGM2
STAB11	5.22214e-46	-0.998649	0.43	0.523	1.33055e-41	Endothelial	STAB1
MT1X	1.55173e-45	-0.802422	0.592	0.63	3.95365e-41	Endothelial	MT1X
IL13RA2	7.70164e-45	-0.949862	0.074	0.227	1.9623e-40	Endothelial	IL13RA2
GPR182	1.05546e-44	-0.796434	0.033	0.168	2.68921e-40	Endothelial	GPR182
LY96	2.62779e-44	-0.859087	0.446	0.541	6.69536e-40	Endothelial	LY96
IGF2BP2	3.23175e-44	-0.686924	0.031	0.164	8.23417e-40	Endothelial	IGF2BP2
HLA-DRB5	5.10784e-43	-0.807001	0.319	0.47	1.30143e-38	Endothelial	HLA-DRB5
SLC38A2	9.55345e-43	-0.574456	0.65	0.653	2.43412e-38	Endothelial	SLC38A2
HIF1A	1.61914e-42	-0.835484	0.488	0.547	4.12542e-38	Endothelial	HIF1A
WARS	1.63287e-42	-0.744249	0.517	0.575	4.16038e-38	Endothelial	WARS
FBLN5	5.45196e-42	0.761446	0.204	0.058	1.38911e-37	Endothelial	FBLN5
GADD45B	6.92637e-42	-0.579826	0.686	0.674	1.76477e-37	Endothelial	GADD45B
NPL	6.9975e-42	-0.933726	0.101	0.255	1.78289e-37	Endothelial	NPL
SLC40A1	7.02078e-42	-0.953383	0.369	0.477	1.78883e-37	Endothelial	SLC40A1
FOSL21	3.81938e-41	-0.747138	0.503	0.557	9.73139e-37	Endothelial	FOSL2
TIMP2	1.18386e-40	-0.663757	0.592	0.605	3.01636e-36	Endothelial	TIMP2
ICAM1	4.17009e-40	-0.831292	0.463	0.541	1.0625e-35	Endothelial	ICAM1
VMO11	1.32197e-39	-0.974084	0.158	0.309	3.36825e-35	Endothelial	VMO1
GABARAP	3.28585e-39	-0.503457	0.613	0.674	8.37203e-35	Endothelial	GABARAP
MYC	9.59849e-39	-0.840507	0.463	0.534	2.4456e-34	Endothelial	MYC
ECM1	1.50943e-37	-0.847416	0.093	0.238	3.84589e-33	Endothelial	ECM1
GATA4	1.76855e-37	-0.54263	0.014	0.116	4.5061e-33	Endothelial	GATA4
CCL21	4.83546e-37	-1.1102	0.254	0.391	1.23203e-32	Endothelial	CCL2
TGFBR3	1.8012e-36	-0.938347	0.279	0.4	4.58927e-32	Endothelial	TGFBR3
ANPEP	2.7701e-36	-0.899942	0.089	0.224	7.05793e-32	Endothelial	ANPEP
NTS	2.33113e-35	-0.86233	0.029	0.139	5.93948e-31	Endothelial	NTS
IGLC31	2.59931e-35	0.547096	0.48	0.283	6.62279e-31	Endothelial	IGLC3
INMT	2.84108e-35	-1.01043	0.092	0.224	7.23879e-31	Endothelial	INMT
EHD3	4.5265e-35	-0.924127	0.114	0.25	1.15331e-30	Endothelial	EHD3
NR2F1	1.42307e-34	-0.947782	0.205	0.337	3.62584e-30	Endothelial	NR2F1
ACSM3	2.59754e-34	-0.644148	0.028	0.135	6.61828e-30	Endothelial	ACSM3
SOD2	1.60278e-33	-0.666579	0.579	0.592	4.08371e-29	Endothelial	SOD2
MIDN	4.35129e-33	-0.538749	0.606	0.607	1.10866e-28	Endothelial	MIDN
ART4	1.11777e-32	-0.623581	0.048	0.164	2.84797e-28	Endothelial	ART4
MEG3	1.22415e-31	-0.823743	0.166	0.302	3.11902e-27	Endothelial	MEG3
ST6GAL1	1.37807e-31	-0.847968	0.306	0.408	3.51119e-27	Endothelial	ST6GAL1
MT1M	1.00519e-30	-1.16129	0.165	0.286	2.56112e-26	Endothelial	MT1M
MEIS2	2.871e-30	-0.75703	0.198	0.332	7.31502e-26	Endothelial	MEIS2
GJA5	5.73658e-30	0.574333	0.183	0.064	1.46162e-25	Endothelial	GJA5
ABCA9	6.2646e-30	-0.576753	0.02	0.11	1.59616e-25	Endothelial	ABCA9
C11orf961	6.52336e-30	-0.811208	0.354	0.448	1.66209e-25	Endothelial	C11orf96
LRG1	1.32155e-29	-0.880271	0.094	0.213	3.36717e-25	Endothelial	LRG1
RASGEF1B	3.34987e-29	-0.915781	0.156	0.279	8.53512e-25	Endothelial	RASGEF1B
CLEC3B	6.83419e-29	-0.667902	0.466	0.521	1.74128e-24	Endothelial	CLEC3B
DLC1	3.23553e-28	-0.670311	0.498	0.524	8.24381e-24	Endothelial	DLC1
IRF11	9.11141e-28	-0.569966	0.59	0.586	2.3215e-23	Endothelial	IRF1
MT1G1	1.47441e-27	-1.1812	0.158	0.275	3.75666e-23	Endothelial	MT1G
MT1A	1.70829e-27	-1.04504	0.089	0.199	4.35255e-23	Endothelial	MT1A
IL1RL1	6.14301e-27	-0.792253	0.031	0.12	1.56518e-22	Endothelial	IL1RL1
DDX21	7.80864e-27	-0.664388	0.525	0.533	1.98956e-22	Endothelial	DDX21
SLCO4A1	8.51227e-27	-0.795131	0.102	0.214	2.16884e-22	Endothelial	SLCO4A1
CXCL2	2.95634e-26	-0.808925	0.462	0.517	7.53247e-22	Endothelial	CXCL2
PDLIM3	4.32328e-26	-0.881463	0.21	0.316	1.10153e-21	Endothelial	PDLIM3
NKG72	1.71738e-25	-0.843526	0.268	0.369	4.37572e-21	Endothelial	NKG7
BEX1	4.07287e-25	-0.6304	0.037	0.126	1.03773e-20	Endothelial	BEX1
PNPT1	1.8122e-24	-0.835517	0.152	0.26	4.6173e-20	Endothelial	PNPT1
SERPING1	2.43087e-24	-0.602744	0.513	0.536	6.19361e-20	Endothelial	SERPING1
FGL2	2.48651e-24	-0.760749	0.303	0.392	6.33538e-20	Endothelial	FGL2
MASP1	3.40696e-24	-0.505762	0.035	0.122	8.68058e-20	Endothelial	MASP1
IGHM2	3.50922e-24	-0.649372	0.073	0.173	8.94113e-20	Endothelial	IGHM
SERPINB9	1.74816e-23	-0.795664	0.27	0.362	4.45415e-19	Endothelial	SERPINB9
BIRC3	1.87976e-23	-0.813791	0.188	0.295	4.78943e-19	Endothelial	BIRC3
TMEM123	3.11279e-23	-0.570086	0.587	0.564	7.93108e-19	Endothelial	TMEM123
SERPINB1	4.411e-23	-0.740513	0.444	0.476	1.12388e-18	Endothelial	SERPINB1
BMP2	1.04676e-22	-0.701434	0.075	0.17	2.66704e-18	Endothelial	BMP2
TMEM37	3.02741e-22	-0.818224	0.218	0.313	7.71354e-18	Endothelial	TMEM37
BASP11	6.62107e-22	-0.606481	0.068	0.163	1.68698e-17	Endothelial	BASP1
PTGS2	2.42393e-21	-0.594024	0.05	0.135	6.17593e-17	Endothelial	PTGS2
IGHA21	5.49974e-21	-0.532173	0.034	0.11	1.40128e-16	Endothelial	IGHA2
KDM6B	7.94015e-21	-0.669031	0.418	0.456	2.02307e-16	Endothelial	KDM6B
SIK1	1.31349e-20	-0.805743	0.24	0.322	3.34665e-16	Endothelial	SIK1
RP11-557H15.4	1.43792e-20	-0.704853	0.092	0.185	3.66367e-16	Endothelial	RP11-557H15.4
MARCO2	1.58535e-20	-0.607731	0.093	0.189	4.03932e-16	Endothelial	MARCO
DAPK1	5.79929e-20	-0.573905	0.076	0.165	1.4776e-15	Endothelial	DAPK1
CXCR4	2.81495e-19	-0.542456	0.608	0.589	7.17222e-15	Endothelial	CXCR4
ZC3HAV1	5.03889e-19	-0.688812	0.429	0.456	1.28386e-14	Endothelial	ZC3HAV1
CETP1	7.03217e-19	-0.801841	0.343	0.399	1.79173e-14	Endothelial	CETP
NFKBIZ	1.37749e-18	-0.655046	0.465	0.481	3.50972e-14	Endothelial	NFKBIZ
ANKRD55	3.05849e-18	-0.531813	0.047	0.123	7.79274e-14	Endothelial	ANKRD55
DAB21	3.60295e-18	-0.618595	0.526	0.513	9.17995e-14	Endothelial	DAB2
ASAH1	3.88803e-18	-0.558928	0.586	0.547	9.90631e-14	Endothelial	ASAH1
FEZ1	5.36379e-18	-0.735311	0.205	0.289	1.36664e-13	Endothelial	FEZ1
UPP1	8.83048e-18	-0.534614	0.568	0.544	2.24992e-13	Endothelial	UPP1
NCOA7	5.20918e-17	-0.642994	0.47	0.478	1.32725e-12	Endothelial	NCOA7
ZEB21	1.36202e-16	-0.675049	0.262	0.334	3.4703e-12	Endothelial	ZEB2
CXADR	3.04815e-16	-0.536084	0.063	0.139	7.76638e-12	Endothelial	CXADR
SC5D	4.10441e-16	-0.719802	0.216	0.292	1.04576e-11	Endothelial	SC5D
SLC14A1	4.91413e-16	-0.574186	0.076	0.153	1.25207e-11	Endothelial	SLC14A1
AVPI1	1.47608e-15	-0.673575	0.145	0.227	3.76091e-11	Endothelial	AVPI1
TNFAIP3	2.28608e-15	-0.644128	0.497	0.492	5.82471e-11	Endothelial	TNFAIP3
CREM	5.29575e-15	-0.511476	0.573	0.541	1.3493e-10	Endothelial	CREM
TMEM21	9.19847e-15	-0.600167	0.402	0.431	2.34368e-10	Endothelial	TMEM2
RENBP	1.83701e-14	-0.618332	0.134	0.212	4.68051e-10	Endothelial	RENBP
EEF1G1	2.27313e-14	-0.507263	0.46	0.476	5.79172e-10	Endothelial	EEF1G
DNM3OS	3.01057e-14	-0.527599	0.076	0.147	7.67063e-10	Endothelial	DNM3OS
HS3ST3B1	5.34427e-14	-0.581244	0.082	0.152	1.36167e-09	Endothelial	HS3ST3B1
SHC2	1.12941e-13	-0.545725	0.1	0.172	2.87762e-09	Endothelial	SHC2
NXPE3	1.14194e-13	-0.629181	0.124	0.195	2.90955e-09	Endothelial	NXPE3
ADD3	1.2213e-13	-0.610103	0.403	0.425	3.11175e-09	Endothelial	ADD3
PRDM1	2.10749e-13	-0.735575	0.323	0.365	5.36968e-09	Endothelial	PRDM1
CCL51	4.08209e-13	-0.699514	0.364	0.398	1.04008e-08	Endothelial	CCL5
ARID5A	4.92653e-13	-0.622443	0.454	0.446	1.25523e-08	Endothelial	ARID5A
CD551	5.41435e-13	-0.550807	0.486	0.47	1.37952e-08	Endothelial	CD55
PLSCR1	5.87383e-13	-0.508665	0.497	0.487	1.49659e-08	Endothelial	PLSCR1
SNX8	7.60524e-13	-0.623264	0.139	0.209	1.93774e-08	Endothelial	SNX8
ARL5B	1.25044e-12	-0.68671	0.286	0.333	3.18599e-08	Endothelial	ARL5B
CD7	1.50734e-12	-0.64171	0.13	0.2	3.84056e-08	Endothelial	CD7
RGS1	1.9256e-12	-0.669562	0.339	0.38	4.90623e-08	Endothelial	RGS1
MS4A4A	2.02343e-12	-0.71742	0.197	0.26	5.15551e-08	Endothelial	MS4A4A
CEACAM1	5.69546e-12	-0.51622	0.096	0.162	1.45115e-07	Endothelial	CEACAM1
IL6	1.24893e-11	-0.599438	0.058	0.116	3.18214e-07	Endothelial	IL6
RARRES3	1.31158e-11	-0.606145	0.312	0.355	3.34177e-07	Endothelial	RARRES3
MT1E	2.21114e-11	-0.701164	0.396	0.408	5.63376e-07	Endothelial	MT1E
TRIB1	2.40026e-11	-0.68873	0.306	0.341	6.11562e-07	Endothelial	TRIB1
THBD	2.58032e-11	-0.544393	0.544	0.492	6.5744e-07	Endothelial	THBD
CCNT1	3.59493e-11	-0.680545	0.23	0.282	9.15953e-07	Endothelial	CCNT1
TMEM70	6.5388e-11	-0.663534	0.331	0.357	1.66602e-06	Endothelial	TMEM70
TNFRSF10D	1.10284e-10	-0.627518	0.246	0.292	2.80993e-06	Endothelial	TNFRSF10D
VCAM11	1.21721e-10	-0.708966	0.202	0.26	3.10132e-06	Endothelial	VCAM1
LGALS3BP	1.58255e-10	-0.579049	0.294	0.339	4.03217e-06	Endothelial	LGALS3BP
CD5L1	2.16038e-10	-0.516778	0.089	0.148	5.50443e-06	Endothelial	CD5L
SELE	2.77132e-10	-0.655697	0.061	0.114	7.06103e-06	Endothelial	SELE
EPOR	3.7572e-10	-0.585766	0.147	0.206	9.57296e-06	Endothelial	EPOR
CST72	6.94481e-10	-0.644827	0.177	0.233	1.76947e-05	Endothelial	CST7
GZMK1	9.35733e-10	-0.583139	0.12	0.179	2.38415e-05	Endothelial	GZMK
KLRD12	9.84049e-10	-0.537151	0.092	0.148	2.50726e-05	Endothelial	KLRD1
FAM102A	9.96931e-10	-0.525405	0.112	0.17	2.54008e-05	Endothelial	FAM102A
PIP4K2A1	1.04926e-09	-0.610573	0.262	0.304	2.67341e-05	Endothelial	PIP4K2A
HIPK2	2.84723e-09	-0.590205	0.363	0.375	7.25446e-05	Endothelial	HIPK2
B4GALT1	3.16001e-09	-0.542125	0.463	0.447	8.05139e-05	Endothelial	B4GALT1
IFI44L	5.01526e-09	-0.567934	0.367	0.387	0.000127784	Endothelial	IFI44L
PAPSS2	2.53399e-08	-0.595847	0.166	0.213	0.000645636	Endothelial	PAPSS2
CSF1	2.56036e-08	-0.522139	0.14	0.19	0.000652354	Endothelial	CSF1
RAB20	2.64625e-08	-0.579305	0.177	0.223	0.000674237	Endothelial	RAB20
SNX5	3.46631e-08	-0.566592	0.393	0.389	0.00088318	Endothelial	SNX5
PTPRC	7.23058e-08	-0.554908	0.154	0.205	0.00184228	Endothelial	PTPRC
NR2F2	8.53813e-08	-0.513028	0.374	0.379	0.00217543	Endothelial	NR2F2
ATP13A3	8.873e-08	-0.630538	0.201	0.242	0.00226075	Endothelial	ATP13A3
PFKFB31	9.15361e-08	-0.595254	0.215	0.252	0.00233225	Endothelial	PFKFB3
RNF122	9.19509e-08	-0.717116	0.142	0.187	0.00234282	Endothelial	RNF122
PLSCR4	1.27103e-07	-0.536046	0.163	0.211	0.00323845	Endothelial	PLSCR4
KLRB12	1.39693e-07	-0.662878	0.228	0.266	0.00355924	Endothelial	KLRB1
MAT2A	2.1769e-07	-0.595963	0.309	0.323	0.00554653	Endothelial	MAT2A
SEMA6A	2.19954e-07	-0.535126	0.255	0.288	0.00560422	Endothelial	SEMA6A
RND1	2.91784e-07	-0.587917	0.221	0.26	0.00743436	Endothelial	RND1
ERRFI1	3.43506e-07	-0.607159	0.227	0.26	0.00875219	Endothelial	ERRFI1
DAAM1	5.49801e-07	-0.539411	0.333	0.343	0.0140084	Endothelial	DAAM1
CD3D	7.98105e-07	-0.503665	0.147	0.192	0.0203349	Endothelial	CD3D
PDE4B	1.03084e-06	-0.526117	0.198	0.236	0.0262647	Endothelial	PDE4B
C5AR2	1.06795e-06	-0.578804	0.108	0.15	0.0272104	Endothelial	C5AR2
ERVK3-1	1.13738e-06	-0.602981	0.192	0.228	0.0289792	Endothelial	ERVK3-1
DHCR24	1.62966e-06	-0.577824	0.187	0.223	0.041522	Endothelial	DHCR24
ITPKC	2.10169e-06	-0.587172	0.231	0.26	0.0535489	Endothelial	ITPKC
MID1	2.65014e-06	-0.544098	0.195	0.228	0.0675229	Endothelial	MID1
B4GALT5	3.79562e-06	-0.511743	0.285	0.302	0.0967086	Endothelial	B4GALT5
SLC25A25	3.80457e-06	-0.557481	0.204	0.235	0.0969365	Endothelial	SLC25A25
SMAD6	5.5363e-06	-0.534967	0.148	0.185	0.141059	Endothelial	SMAD6
SSH1	5.56663e-06	-0.565936	0.177	0.209	0.141832	Endothelial	SSH1
TPP1	8.34751e-06	-0.501213	0.421	0.393	0.212686	Endothelial	TPP1
TBC1D41	2.10208e-05	-0.544124	0.178	0.208	0.53559	Endothelial	TBC1D4
DDX3Y	3.08326e-05	-0.562748	0.268	0.281	0.785585	Endothelial	DDX3Y
GRASP	3.09658e-05	-0.515929	0.297	0.306	0.788978	Endothelial	GRASP
FCER1G1	4.04282e-05	-0.501492	0.354	0.35	1	Endothelial	FCER1G
SOX7	4.18253e-05	-0.554596	0.348	0.337	1	Endothelial	SOX7
SNHG9	5.18927e-05	-0.562994	0.324	0.325	1	Endothelial	SNHG9
EPSTI1	7.4341e-05	-0.535588	0.304	0.304	1	Endothelial	EPSTI1
FAM107B	0.000131244	-0.515546	0.205	0.226	1	Endothelial	FAM107B
ZNF3311	0.000208328	-0.531839	0.227	0.246	1	Endothelial	ZNF331
RP11-138A9.1	0.000731487	-0.509528	0.317	0.314	1	Endothelial	RP11-138A9.1
ATP5EP21	0.00202179	-0.538929	0.188	0.203	1	Endothelial	ATP5EP2
DUSP21	0.0094275	-0.504683	0.308	0.295	1	Endothelial	DUSP2
ENO1	0	0.99219	0.959	0.622	0	Hepatocyte	ENO1
FCN33	0	-0.99066	0.052	0.311	0	Hepatocyte	FCN3
TACSTD2	0	-0.97586	0.005	0.144	0	Hepatocyte	TACSTD2
HAO2	0	-1.22094	0.106	0.424	0	Hepatocyte	HAO2
FDPS	0	1.22167	0.822	0.321	0	Hepatocyte	FDPS
NBEAL13	0	-0.920485	0.788	0.863	0	Hepatocyte	NBEAL1
TKT	0	1.42181	0.791	0.243	0	Hepatocyte	TKT
UROC1	0	-0.881506	0.002	0.203	0	Hepatocyte	UROC1
C9	0	-2.3662	0.092	0.558	0	Hepatocyte	C9
GNMT	0	-1.63749	0.224	0.623	0	Hepatocyte	GNMT
SLC22A1	0	-1.35326	0.172	0.554	0	Hepatocyte	SLC22A1
AC090498.13	0	-0.981804	0.812	0.904	0	Hepatocyte	AC090498.1
SAT1	0	-0.791595	0.877	0.931	0	Hepatocyte	SAT1
SQLE	0	1.35943	0.646	0.095	0	Hepatocyte	SQLE
ALDOB	0	-1.08927	0.704	0.805	0	Hepatocyte	ALDOB
ASS1	0	-1.44415	0.669	0.789	0	Hepatocyte	ASS1
IGF2	0	-1.92781	0.025	0.443	0	Hepatocyte	IGF2
HPX	0	-1.45639	0.66	0.782	0	Hepatocyte	HPX
SAA4	0	-1.9534	0.473	0.774	0	Hepatocyte	SAA4
SAA2	0	-2.05649	0.127	0.458	0	Hepatocyte	SAA2
SAA11	0	-2.32605	0.262	0.652	0	Hepatocyte	SAA1
SERPING11	0	-0.878318	0.839	0.907	0	Hepatocyte	SERPING1
NNMT1	0	-2.46313	0.236	0.719	0	Hepatocyte	NNMT
TTC36	0	-2.00053	0.141	0.579	0	Hepatocyte	TTC36
AKR1C21	0	1.5214	0.791	0.327	0	Hepatocyte	AKR1C2
CYP2C8	0	-1.54261	0.374	0.672	0	Hepatocyte	CYP2C8
CYP2E1	0	-1.39818	0.407	0.756	0	Hepatocyte	CYP2E1
TUBA1B1	0	1.03604	0.861	0.405	0	Hepatocyte	TUBA1B
APOF	0	-1.46616	0.142	0.494	0	Hepatocyte	APOF
GLS2	0	-1.03925	0.022	0.256	0	Hepatocyte	GLS2
HPD1	0	-1.54701	0.302	0.75	0	Hepatocyte	HPD
TPT1	0	-0.569161	0.974	0.992	0	Hepatocyte	TPT1
SERPINA3	0	-1.55956	0.22	0.613	0	Hepatocyte	SERPINA3
IGHA13	0	-1.94409	0.161	0.711	0	Hepatocyte	IGHA1
IGHG31	0	-1.71929	0.268	0.777	0	Hepatocyte	IGHG3
MT2A1	0	-1.54108	0.865	0.968	0	Hepatocyte	MT2A
MT1E1	0	-2.124	0.466	0.921	0	Hepatocyte	MT1E
MT1M1	0	-2.80861	0.139	0.689	0	Hepatocyte	MT1M
MT1F	0	-2.66331	0.22	0.736	0	Hepatocyte	MT1F
MT1G2	0	-2.59059	0.391	0.786	0	Hepatocyte	MT1G
MT1H	0	-2.76029	0.103	0.518	0	Hepatocyte	MT1H
MT1X1	0	-1.57607	0.638	0.868	0	Hepatocyte	MT1X
LCAT	0	-1.53422	0.139	0.516	0	Hepatocyte	LCAT
TAT	0	-1.59883	0.414	0.742	0	Hepatocyte	TAT
HP	0	-1.45639	0.542	0.845	0	Hepatocyte	HP
RPL26	0	-0.545991	0.975	0.99	0	Hepatocyte	RPL26
NME12	0	1.06713	0.807	0.316	0	Hepatocyte	NME1
C3	0	-1.09858	0.8	0.824	0	Hepatocyte	C3
HAMP2	0	-3.17021	0.012	0.656	0	Hepatocyte	HAMP
MT-ND2	0	-0.528261	0.964	0.977	0	Hepatocyte	MT-ND2
MT-ATP6	0	-0.628081	0.964	0.988	0	Hepatocyte	MT-ATP6
MT-ND3	0	-0.668672	0.929	0.948	0	Hepatocyte	MT-ND3
MT-ND4L	0	-1.18732	0.762	0.876	0	Hepatocyte	MT-ND4L
MT-ND4	0	-0.542883	0.98	0.992	0	Hepatocyte	MT-ND4
ASPG	0	-1.06279	0.053	0.313	0	Hepatocyte	ASPG
CHST4	0	-0.750823	0.001	0.125	0	Hepatocyte	CHST4
CFHR3	1.96484e-304	-1.75473	0.343	0.644	5.00622e-300	Hepatocyte	CFHR3
TUBB1	2.21309e-303	0.964951	0.883	0.465	5.63874e-299	Hepatocyte	TUBB
ANG1	5.22424e-302	-0.972157	0.823	0.87	1.33108e-297	Hepatocyte	ANG
MT-ND1	1.10524e-301	-0.504684	0.933	0.943	2.81605e-297	Hepatocyte	MT-ND1
MDK2	3.05487e-299	1.17521	0.784	0.266	7.78351e-295	Hepatocyte	MDK
IGKC3	8.57601e-299	-0.906227	0.703	0.915	2.18508e-294	Hepatocyte	IGKC
CYP17A1	1.23187e-294	1.63493	0.504	0.017	3.13867e-290	Hepatocyte	CYP17A1
APOC3	2.10512e-294	-0.768156	0.895	0.879	5.36364e-290	Hepatocyte	APOC3
SLC5A1	5.7157e-294	-0.577685	0.001	0.102	1.4563e-289	Hepatocyte	SLC5A1
AKR1B101	1.87454e-293	1.41637	0.657	0.158	4.77613e-289	Hepatocyte	AKR1B10
CCT3	2.21718e-292	0.984227	0.802	0.339	5.64915e-288	Hepatocyte	CCT3
AZGP1	4.32211e-292	-1.03875	0.723	0.845	1.10123e-287	Hepatocyte	AZGP1
SLC25A47	9.14537e-291	-1.36133	0.172	0.501	2.33015e-286	Hepatocyte	SLC25A47
SLC25A39	2.98753e-290	1.00374	0.755	0.271	7.61194e-286	Hepatocyte	SLC25A39
FBP1	7.34153e-289	-1.42839	0.462	0.721	1.87055e-284	Hepatocyte	FBP1
RAB5C	4.72344e-288	0.954409	0.785	0.304	1.20349e-283	Hepatocyte	RAB5C
BCO2	6.04901e-286	-0.942822	0.035	0.239	1.54123e-281	Hepatocyte	BCO2
FAM99A	4.29347e-285	-0.921702	0.033	0.235	1.09393e-280	Hepatocyte	FAM99A
MT-ND5	1.48003e-284	-0.600803	0.899	0.916	3.77096e-280	Hepatocyte	MT-ND5
HGFAC	5.42378e-283	-1.12628	0.076	0.335	1.38192e-278	Hepatocyte	HGFAC
AKR1C31	7.41366e-283	1.04191	0.819	0.454	1.88893e-278	Hepatocyte	AKR1C3
RPL172	3.24159e-281	-0.56064	0.92	0.932	8.25924e-277	Hepatocyte	RPL17
MT-ATP8	5.73998e-280	-1.40099	0.293	0.598	1.46249e-275	Hepatocyte	MT-ATP8
IGHM3	1.49251e-279	-1.0621	0.077	0.336	3.80276e-275	Hepatocyte	IGHM
CCT5	2.16762e-269	1.00695	0.71	0.237	5.52289e-265	Hepatocyte	CCT5
LSM4	8.94377e-269	0.932838	0.798	0.345	2.27878e-264	Hepatocyte	LSM4
APOA11	2.03977e-267	-0.714334	0.904	0.87	5.19713e-263	Hepatocyte	APOA1
SELM1	2.13888e-263	1.05806	0.718	0.221	5.44964e-259	Hepatocyte	SELM
MT1HL1	5.95999e-262	-0.610777	0.006	0.122	1.51854e-257	Hepatocyte	MT1HL1
IFITM2	4.91496e-261	-0.964215	0.696	0.82	1.25228e-256	Hepatocyte	IFITM2
HSD11B1	7.18794e-261	-1.32404	0.204	0.518	1.83142e-256	Hepatocyte	HSD11B1
UGDH	3.37302e-258	0.967917	0.801	0.349	8.59411e-254	Hepatocyte	UGDH
TTR1	3.76924e-256	-0.699448	0.913	0.909	9.60364e-252	Hepatocyte	TTR
SLC25A5	4.75617e-256	0.648509	0.934	0.662	1.21182e-251	Hepatocyte	SLC25A5
TMEM106C	2.46866e-255	1.03703	0.625	0.157	6.2899e-251	Hepatocyte	TMEM106C
MFSD2A	9.35882e-255	-1.21037	0.091	0.347	2.38453e-250	Hepatocyte	MFSD2A
PHB	1.87623e-254	0.87036	0.818	0.382	4.78045e-250	Hepatocyte	PHB
NDUFB1	5.46331e-254	-0.668473	0.913	0.911	1.392e-249	Hepatocyte	NDUFB1
CRP	7.34484e-254	-1.59687	0.253	0.568	1.87139e-249	Hepatocyte	CRP
TUBB2A	1.24252e-252	1.03597	0.635	0.164	3.16581e-248	Hepatocyte	TUBB2A
GABARAP1	1.37266e-252	-0.88994	0.682	0.806	3.49741e-248	Hepatocyte	GABARAP
F9	5.54683e-251	-1.18282	0.107	0.371	1.41328e-246	Hepatocyte	F9
PCK1	8.73571e-249	-1.02163	0.653	0.769	2.22577e-244	Hepatocyte	PCK1
ALDOC	1.44673e-248	1.0141	0.567	0.1	3.68611e-244	Hepatocyte	ALDOC
MBL2	4.55449e-248	-1.20971	0.116	0.381	1.16044e-243	Hepatocyte	MBL2
CYP2C9	5.48539e-247	-1.30364	0.342	0.646	1.39762e-242	Hepatocyte	CYP2C9
ALB1	5.41524e-246	-0.511035	0.876	0.983	1.37975e-241	Hepatocyte	ALB
CFHR2	1.43771e-245	-1.14514	0.62	0.748	3.66315e-241	Hepatocyte	CFHR2
STMN11	1.4437e-245	1.02489	0.758	0.305	3.67839e-241	Hepatocyte	STMN1
TMEM97	4.73226e-245	0.923607	0.714	0.237	1.20573e-240	Hepatocyte	TMEM97
SRGN1	1.27189e-243	-1.07147	0.514	0.722	3.24064e-239	Hepatocyte	SRGN
SERPINA11	7.33432e-243	-1.27611	0.29	0.574	1.86871e-238	Hepatocyte	SERPINA11
RHOB	2.29071e-241	-0.632262	0.841	0.889	5.83649e-237	Hepatocyte	RHOB
IGKV3-20	9.51266e-241	-0.940834	0.052	0.261	2.42373e-236	Hepatocyte	IGKV3-20
CCT6A	1.70595e-240	0.885075	0.727	0.275	4.34659e-236	Hepatocyte	CCT6A
IDI1	2.25833e-240	0.996547	0.725	0.279	5.754e-236	Hepatocyte	IDI1
LAGE3	5.5e-239	0.906224	0.691	0.225	1.40135e-234	Hepatocyte	LAGE3
UQCR11	6.54713e-239	-0.522458	0.938	0.925	1.66814e-234	Hepatocyte	UQCR11
CXCR41	7.7558e-238	-1.13639	0.399	0.662	1.9761e-233	Hepatocyte	CXCR4
TMEM14A1	3.59847e-235	0.78946	0.829	0.436	9.16853e-231	Hepatocyte	TMEM14A
PSMD4	6.96095e-235	0.777036	0.833	0.442	1.77358e-230	Hepatocyte	PSMD4
PUF60	4.051e-232	0.84199	0.769	0.339	1.03216e-227	Hepatocyte	PUF60
FGB	2.11527e-230	-0.73135	0.876	0.852	5.38949e-226	Hepatocyte	FGB
APOA5	8.67764e-230	-1.23697	0.479	0.695	2.21098e-225	Hepatocyte	APOA5
CFHR4	1.88818e-226	-1.27677	0.136	0.4	4.81091e-222	Hepatocyte	CFHR4
IGHV3-23	2.84151e-226	-0.82499	0.032	0.204	7.23988e-222	Hepatocyte	IGHV3-23
ADH4	3.01147e-224	-1.16287	0.305	0.625	7.67292e-220	Hepatocyte	ADH4
SDS	1.7643e-223	-1.33814	0.312	0.603	4.49526e-219	Hepatocyte	SDS
SNRPB	5.48277e-222	0.791941	0.82	0.403	1.39695e-217	Hepatocyte	SNRPB
GALK1	4.31036e-221	0.865071	0.75	0.326	1.09824e-216	Hepatocyte	GALK1
PSMB3	1.18201e-219	0.6097	0.923	0.633	3.01165e-215	Hepatocyte	PSMB3
ASPH1	1.27678e-219	0.866777	0.658	0.222	3.2531e-215	Hepatocyte	ASPH
SLC50A1	2.28674e-219	0.906388	0.595	0.156	5.82638e-215	Hepatocyte	SLC50A1
AFM	1.50739e-217	-1.32972	0.292	0.565	3.84068e-213	Hepatocyte	AFM
APOC21	1.58214e-216	-0.80839	0.843	0.79	4.03113e-212	Hepatocyte	APOC2
STRA131	4.1583e-215	0.879251	0.769	0.362	1.05949e-210	Hepatocyte	STRA13
AGXT	1.06327e-214	-0.810248	0.711	0.804	2.70911e-210	Hepatocyte	AGXT
ORM1	2.04017e-214	-0.783112	0.911	0.849	5.19815e-210	Hepatocyte	ORM1
MAGEA3	4.99604e-213	1.05987	0.433	0.033	1.27294e-208	Hepatocyte	MAGEA3
FTCD	4.65888e-212	-1.15506	0.508	0.703	1.18704e-207	Hepatocyte	FTCD
FABP1	1.86766e-211	-0.855529	0.833	0.829	4.75861e-207	Hepatocyte	FABP1
CYP2A7	1.26127e-210	-1.32315	0.215	0.488	3.21358e-206	Hepatocyte	CYP2A7
WDR45B	1.76782e-210	0.83891	0.591	0.156	4.50423e-206	Hepatocyte	WDR45B
SQSTM1	2.09918e-210	0.822755	0.874	0.56	5.34851e-206	Hepatocyte	SQSTM1
RPN2	5.60012e-210	0.777617	0.801	0.426	1.42685e-205	Hepatocyte	RPN2
GAGE1	9.38256e-210	1.34608	0.4	0.008	2.39058e-205	Hepatocyte	GAGE1
ALDOA	1.10344e-209	0.845529	0.857	0.501	2.81145e-205	Hepatocyte	ALDOA
ORM2	1.73189e-208	-0.980503	0.854	0.792	4.41269e-204	Hepatocyte	ORM2
CCL15	2.70979e-208	0.866813	0.645	0.207	6.90428e-204	Hepatocyte	CCL15
IGF11	6.98151e-208	-1.07673	0.13	0.379	1.77882e-203	Hepatocyte	IGF1
PSMD2	8.69118e-208	0.822624	0.644	0.221	2.21443e-203	Hepatocyte	PSMD2
CSTB2	3.95197e-207	0.67347	0.918	0.605	1.00692e-202	Hepatocyte	CSTB
HRSP12	7.26544e-207	-0.916885	0.738	0.793	1.85116e-202	Hepatocyte	HRSP12
ANXA22	5.07913e-206	0.738105	0.866	0.409	1.29411e-201	Hepatocyte	ANXA2
LINC01093	1.07039e-205	-0.631608	0.014	0.138	2.72726e-201	Hepatocyte	LINC01093
SCPEP1	1.34011e-205	0.871804	0.489	0.08	3.41447e-201	Hepatocyte	SCPEP1
H2AFZ	1.35141e-205	0.757549	0.854	0.488	3.44326e-201	Hepatocyte	H2AFZ
TUBG1	3.02213e-205	0.876954	0.452	0.054	7.70008e-201	Hepatocyte	TUBG1
TMEM14B	1.80245e-203	0.699513	0.843	0.46	4.59246e-199	Hepatocyte	TMEM14B
APCS	1.87681e-203	-1.0985	0.615	0.742	4.78194e-199	Hepatocyte	APCS
ARPC1B	2.62926e-203	0.798925	0.766	0.351	6.69909e-199	Hepatocyte	ARPC1B
CACYBP1	6.16455e-203	0.826706	0.739	0.315	1.57067e-198	Hepatocyte	CACYBP
NPW	1.73014e-202	-1.1902	0.119	0.364	4.40822e-198	Hepatocyte	NPW
BID	1.37853e-201	0.806341	0.649	0.21	3.51236e-197	Hepatocyte	BID
CTTN	2.27288e-201	1.14888	0.656	0.237	5.79108e-197	Hepatocyte	CTTN
MARCO3	7.76404e-201	-0.878188	0.053	0.245	1.9782e-196	Hepatocyte	MARCO
ILF2	8.54849e-200	0.80522	0.691	0.263	2.17807e-195	Hepatocyte	ILF2
SNRPC	1.43597e-199	0.736626	0.79	0.374	3.65871e-195	Hepatocyte	SNRPC
NAA20	4.83352e-199	0.717142	0.759	0.33	1.23153e-194	Hepatocyte	NAA20
GRN	5.59719e-199	0.725279	0.826	0.446	1.42611e-194	Hepatocyte	GRN
SCD	5.93263e-198	0.90532	0.729	0.312	1.51157e-193	Hepatocyte	SCD
RNASE4	2.51925e-197	-0.981058	0.538	0.722	6.41879e-193	Hepatocyte	RNASE4
CBR1	6.73654e-197	0.835186	0.806	0.464	1.7164e-192	Hepatocyte	CBR1
SLC9A3R1	1.00927e-195	0.795131	0.738	0.35	2.57153e-191	Hepatocyte	SLC9A3R1
LINC00844	1.29406e-195	-1.11275	0.173	0.449	3.29714e-191	Hepatocyte	LINC00844
PSMC4	1.49246e-195	0.74582	0.693	0.255	3.80263e-191	Hepatocyte	PSMC4
FXYD1	1.20339e-194	-1.15128	0.511	0.692	3.06613e-190	Hepatocyte	FXYD1
LMAN2	2.27787e-194	0.634881	0.888	0.555	5.80378e-190	Hepatocyte	LMAN2
MIEN1	8.71585e-194	0.723882	0.773	0.361	2.22071e-189	Hepatocyte	MIEN1
PARP1	1.15537e-193	0.828969	0.613	0.204	2.94377e-189	Hepatocyte	PARP1
LAPTM4B	1.51408e-193	0.88411	0.573	0.167	3.85772e-189	Hepatocyte	LAPTM4B
PIGT	9.91099e-193	0.782903	0.672	0.248	2.52522e-188	Hepatocyte	PIGT
IGHV3-7	2.3453e-192	-0.647313	0.016	0.14	5.9756e-188	Hepatocyte	IGHV3-7
MAT1A	2.37078e-192	-1.15098	0.611	0.724	6.0405e-188	Hepatocyte	MAT1A
RAMP11	3.40608e-192	0.884799	0.704	0.277	8.67836e-188	Hepatocyte	RAMP1
SNF8	3.90953e-191	0.777372	0.647	0.237	9.96109e-187	Hepatocyte	SNF8
PGK1	2.10452e-190	0.740392	0.844	0.49	5.3621e-186	Hepatocyte	PGK1
CCL41	3.2644e-190	-1.07544	0.449	0.658	8.31736e-186	Hepatocyte	CCL4
PA2G4	5.47191e-190	0.711851	0.773	0.374	1.39419e-185	Hepatocyte	PA2G4
RAN	7.08406e-190	0.628876	0.877	0.525	1.80495e-185	Hepatocyte	RAN
PDIA6	4.21074e-189	0.664205	0.903	0.594	1.07285e-184	Hepatocyte	PDIA6
TAF9	7.34704e-189	0.755398	0.643	0.231	1.87195e-184	Hepatocyte	TAF9
NEU1	4.42393e-188	0.770025	0.644	0.225	1.12717e-183	Hepatocyte	NEU1
HMGA1	4.85813e-188	0.967386	0.54	0.147	1.2378e-183	Hepatocyte	HMGA1
ARPC1A	1.69714e-187	0.743589	0.697	0.282	4.32415e-183	Hepatocyte	ARPC1A
SLC13A5	2.12194e-187	-1.05099	0.133	0.37	5.40649e-183	Hepatocyte	SLC13A5
PGLYRP2	1.77484e-186	-1.17162	0.206	0.45	4.52211e-182	Hepatocyte	PGLYRP2
A1BG	5.6278e-186	-0.921139	0.639	0.742	1.43391e-181	Hepatocyte	A1BG
CKS1B	8.75905e-186	0.809225	0.704	0.3	2.23172e-181	Hepatocyte	CKS1B
CDK4	3.01114e-185	0.75276	0.582	0.174	7.67207e-181	Hepatocyte	CDK4
CCT8	2.51937e-184	0.711889	0.716	0.3	6.4191e-180	Hepatocyte	CCT8
TXNRD1	4.00818e-184	0.833372	0.521	0.129	1.02124e-179	Hepatocyte	TXNRD1
PFDN2	6.23081e-184	0.729257	0.798	0.423	1.58755e-179	Hepatocyte	PFDN2
ADRM1	1.00701e-183	0.687847	0.755	0.349	2.56576e-179	Hepatocyte	ADRM1
MASP2	3.62948e-183	-0.974448	0.509	0.662	9.24754e-179	Hepatocyte	MASP2
CTSA	2.46862e-182	0.738422	0.793	0.383	6.28981e-178	Hepatocyte	CTSA
ACAT2	3.38899e-182	0.77002	0.647	0.241	8.63481e-178	Hepatocyte	ACAT2
GGCT	3.49614e-182	0.749652	0.609	0.203	8.90782e-178	Hepatocyte	GGCT
AP2M1	1.21168e-181	0.679382	0.755	0.344	3.08723e-177	Hepatocyte	AP2M1
PKM3	3.1363e-181	1.02184	0.584	0.195	7.99098e-177	Hepatocyte	PKM
PET100	3.67417e-181	-0.739417	0.758	0.789	9.36141e-177	Hepatocyte	PET100
OSGIN1	3.77124e-180	0.965765	0.55	0.173	9.60875e-176	Hepatocyte	OSGIN1
HMGN1	1.75221e-179	0.686123	0.832	0.488	4.46444e-175	Hepatocyte	HMGN1
KPNA2	2.05951e-179	0.838701	0.497	0.113	5.24742e-175	Hepatocyte	KPNA2
PPP1R16A1	1.7782e-178	0.754004	0.779	0.418	4.53069e-174	Hepatocyte	PPP1R16A
NELFE	4.15547e-177	0.706781	0.631	0.225	1.05877e-172	Hepatocyte	NELFE
JCHAIN1	2.80436e-176	-1.22528	0.209	0.449	7.14523e-172	Hepatocyte	JCHAIN
UBE2V2	3.09444e-176	0.674639	0.693	0.281	7.88432e-172	Hepatocyte	UBE2V2
IGHG11	7.27511e-176	-0.869573	0.376	0.68	1.85362e-171	Hepatocyte	IGHG1
VDAC1	1.19683e-175	0.626747	0.88	0.557	3.04939e-171	Hepatocyte	VDAC1
KRT10	5.01925e-175	0.782337	0.749	0.383	1.27886e-170	Hepatocyte	KRT10
HMGCS1	6.2614e-175	0.849937	0.661	0.268	1.59534e-170	Hepatocyte	HMGCS1
CYC1	6.61719e-175	0.674419	0.791	0.51	1.68599e-170	Hepatocyte	CYC1
LSM2	1.51588e-174	0.715547	0.642	0.232	3.86231e-170	Hepatocyte	LSM2
MT1A1	5.78203e-174	-1.22688	0.245	0.486	1.4732e-169	Hepatocyte	MT1A
MPC1	7.86315e-174	-0.912272	0.658	0.732	2.00345e-169	Hepatocyte	MPC1
CPS1	1.17705e-173	-1.1805	0.481	0.644	2.99901e-169	Hepatocyte	CPS1
LRRC59	3.1557e-173	0.722366	0.635	0.237	8.04041e-169	Hepatocyte	LRRC59
PSMB51	3.47342e-173	0.607636	0.836	0.476	8.84992e-169	Hepatocyte	PSMB5
IGLV1-44	5.73401e-173	-0.771473	0.032	0.177	1.46097e-168	Hepatocyte	IGLV1-44
SNRPE	6.87884e-173	0.596781	0.884	0.565	1.75266e-168	Hepatocyte	SNRPE
WBSCR22	1.0998e-172	0.6692	0.645	0.232	2.80219e-168	Hepatocyte	WBSCR22
ATP6V0B	1.14595e-172	0.59029	0.886	0.576	2.91978e-168	Hepatocyte	ATP6V0B
COPS5	1.17548e-172	0.691682	0.584	0.189	2.995e-168	Hepatocyte	COPS5
UQCC2	1.46449e-172	0.674664	0.794	0.395	3.73138e-168	Hepatocyte	UQCC2
DCAF13	2.43418e-172	0.726926	0.499	0.115	6.20205e-168	Hepatocyte	DCAF13
MEA1	3.48223e-172	0.695311	0.719	0.309	8.87237e-168	Hepatocyte	MEA1
MRPS7	5.86935e-172	0.660814	0.719	0.301	1.49545e-167	Hepatocyte	MRPS7
RHEB	2.18007e-171	0.685734	0.791	0.421	5.5546e-167	Hepatocyte	RHEB
ASGR2	5.41878e-171	-0.833673	0.704	0.748	1.38065e-166	Hepatocyte	ASGR2
SLC39A1	7.32233e-171	0.685919	0.607	0.202	1.86566e-166	Hepatocyte	SLC39A1
C20orf24	2.96634e-170	0.715964	0.749	0.412	7.55794e-166	Hepatocyte	C20orf24
SLC9A3R2	1.71759e-169	-1.03258	0.238	0.478	4.37624e-165	Hepatocyte	SLC9A3R2
SHARPIN	2.82644e-169	0.725907	0.545	0.161	7.20148e-165	Hepatocyte	SHARPIN
MAGEA6	7.34857e-169	0.857181	0.37	0.03	1.87234e-164	Hepatocyte	MAGEA6
PIR	7.52558e-169	0.711493	0.451	0.088	1.91744e-164	Hepatocyte	PIR
FGA	1.52658e-168	-0.733221	0.871	0.84	3.88958e-164	Hepatocyte	FGA
SLC38A4	7.65598e-168	-1.16224	0.376	0.575	1.95067e-163	Hepatocyte	SLC38A4
LGALS41	9.44829e-168	0.642897	0.847	0.541	2.40733e-163	Hepatocyte	LGALS4
MAD2L2	2.38244e-167	0.722769	0.565	0.177	6.07023e-163	Hepatocyte	MAD2L2
DNASE1L33	2.4939e-166	-0.778349	0.069	0.259	6.35422e-162	Hepatocyte	DNASE1L3
TFF2	7.24779e-166	1.28082	0.343	0.012	1.84666e-161	Hepatocyte	TFF2
POLR2K	2.17073e-165	0.606506	0.86	0.515	5.5308e-161	Hepatocyte	POLR2K
COPS6	2.78415e-165	0.606667	0.747	0.342	7.09373e-161	Hepatocyte	COPS6
CPB2	3.64044e-165	-0.785395	0.695	0.801	9.27547e-161	Hepatocyte	CPB2
PSMD3	4.59298e-165	0.715999	0.571	0.189	1.17024e-160	Hepatocyte	PSMD3
GLO1	1.4586e-164	0.6817	0.762	0.385	3.71637e-160	Hepatocyte	GLO1
NSMCE2	1.67334e-164	0.703723	0.45	0.089	4.26349e-160	Hepatocyte	NSMCE2
COPRS	4.89743e-164	0.777235	0.625	0.255	1.24782e-159	Hepatocyte	COPRS
PSMD11	5.27623e-164	0.619951	0.651	0.251	1.34433e-159	Hepatocyte	PSMD11
COPE	5.75041e-164	0.57523	0.891	0.572	1.46515e-159	Hepatocyte	COPE
ATRAID	9.49331e-164	0.666926	0.732	0.324	2.4188e-159	Hepatocyte	ATRAID
ATP6V1F	1.196e-163	0.677288	0.756	0.375	3.04729e-159	Hepatocyte	ATP6V1F
HEXA	4.25847e-163	0.659433	0.633	0.23	1.08502e-158	Hepatocyte	HEXA
G6PD	7.77021e-163	0.816612	0.412	0.062	1.97977e-158	Hepatocyte	G6PD
METTL23	7.72514e-162	0.660751	0.545	0.158	1.96829e-157	Hepatocyte	METTL23
NARS	4.9239e-161	0.66049	0.668	0.267	1.25456e-156	Hepatocyte	NARS
GSTM3	5.12262e-161	0.660603	0.518	0.136	1.30519e-156	Hepatocyte	GSTM3
MRPL13	6.41486e-161	0.635496	0.753	0.368	1.63444e-156	Hepatocyte	MRPL13
SF3B4	1.08141e-160	0.670022	0.502	0.132	2.75531e-156	Hepatocyte	SF3B4
PSMB2	1.16424e-160	0.612724	0.814	0.464	2.96637e-156	Hepatocyte	PSMB2
RP11-81H14.2	1.37402e-160	0.945746	0.345	0.021	3.50087e-156	Hepatocyte	RP11-81H14.2
HN1	1.57769e-160	0.753823	0.642	0.274	4.01978e-156	Hepatocyte	HN1
DNAJC8	2.7121e-160	0.633254	0.738	0.323	6.91016e-156	Hepatocyte	DNAJC8
CLIC1	4.79214e-160	0.676455	0.842	0.457	1.22099e-155	Hepatocyte	CLIC1
CYCS	4.20606e-159	0.559572	0.913	0.643	1.07166e-154	Hepatocyte	CYCS
C1R	4.79592e-159	-0.917832	0.63	0.709	1.22195e-154	Hepatocyte	C1R
DDOST	8.82937e-159	0.655257	0.706	0.309	2.24964e-154	Hepatocyte	DDOST
STOML2	1.10468e-158	0.647147	0.729	0.357	2.81462e-154	Hepatocyte	STOML2
C8orf33	1.80407e-158	0.67661	0.533	0.156	4.59659e-154	Hepatocyte	C8orf33
SERPINA4	2.18344e-158	-0.880729	0.523	0.691	5.5632e-154	Hepatocyte	SERPINA4
EEF1G2	1.12095e-157	-0.920447	0.462	0.633	2.85606e-153	Hepatocyte	EEF1G
MRPS23	1.29564e-157	0.62804	0.546	0.165	3.30116e-153	Hepatocyte	MRPS23
CCT2	2.5847e-157	0.649683	0.646	0.26	6.58555e-153	Hepatocyte	CCT2
GHR	1.54359e-156	-0.946801	0.103	0.303	3.9329e-152	Hepatocyte	GHR
MTCH1	1.95921e-156	0.676718	0.663	0.288	4.99187e-152	Hepatocyte	MTCH1
GPAA1	1.97559e-156	0.683263	0.656	0.279	5.03359e-152	Hepatocyte	GPAA1
DDAH2	2.30227e-156	0.666082	0.66	0.268	5.86596e-152	Hepatocyte	DDAH2
STEAP1	2.58219e-156	0.812993	0.426	0.081	6.57916e-152	Hepatocyte	STEAP1
PDIA3	5.33352e-156	0.623534	0.852	0.554	1.35893e-151	Hepatocyte	PDIA3
GPC3	6.95151e-155	1.01289	0.551	0.185	1.77117e-150	Hepatocyte	GPC3
C1S	8.36939e-155	-0.724872	0.768	0.753	2.13244e-150	Hepatocyte	C1S
TMEM147	1.77402e-154	0.615828	0.749	0.379	4.52002e-150	Hepatocyte	TMEM147
EXOSC4	2.86594e-154	0.653966	0.577	0.203	7.30213e-150	Hepatocyte	EXOSC4
TATDN1	4.44928e-154	0.685561	0.622	0.237	1.13363e-149	Hepatocyte	TATDN1
MED10	6.49057e-154	0.58886	0.575	0.189	1.65373e-149	Hepatocyte	MED10
GAGE2A	6.91232e-154	1.29228	0.303	0	1.76119e-149	Hepatocyte	GAGE2A
GADD45B1	1.73351e-153	-0.85184	0.597	0.713	4.41681e-149	Hepatocyte	GADD45B
CCT7	5.2943e-153	0.616483	0.686	0.294	1.34894e-148	Hepatocyte	CCT7
GTPBP4	1.00419e-152	0.654637	0.45	0.098	2.55859e-148	Hepatocyte	GTPBP4
DTYMK	1.19979e-152	0.644181	0.46	0.103	3.05695e-148	Hepatocyte	DTYMK
APOC4-APOC2	1.94243e-152	-0.953011	0.593	0.692	4.94913e-148	Hepatocyte	APOC4-APOC2
CTAG2	3.2533e-152	0.837257	0.339	0.024	8.28908e-148	Hepatocyte	CTAG2
PLOD1	1.78688e-151	0.695946	0.551	0.182	4.5528e-147	Hepatocyte	PLOD1
PGAM1	3.19999e-151	0.623737	0.79	0.424	8.15325e-147	Hepatocyte	PGAM1
SLPI	5.75373e-151	-0.782803	0.52	0.725	1.46599e-146	Hepatocyte	SLPI
SNRPA1	7.35088e-151	0.607439	0.529	0.159	1.87293e-146	Hepatocyte	SNRPA1
NAA10	7.7943e-151	0.63115	0.625	0.238	1.98591e-146	Hepatocyte	NAA10
EMC3	7.88592e-151	0.641168	0.707	0.328	2.00925e-146	Hepatocyte	EMC3
RBCK1	8.7745e-151	0.702542	0.662	0.289	2.23566e-146	Hepatocyte	RBCK1
LECT2	1.18909e-150	-1.13106	0.304	0.516	3.02967e-146	Hepatocyte	LECT2
CYP4A11	2.04209e-150	-1.03138	0.339	0.561	5.20303e-146	Hepatocyte	CYP4A11
GPS1	4.24458e-150	0.619512	0.577	0.198	1.08148e-145	Hepatocyte	GPS1
S100A101	5.06832e-150	0.569771	0.932	0.6	1.29136e-145	Hepatocyte	S100A10
PFDN6	6.51807e-150	0.624982	0.727	0.339	1.66074e-145	Hepatocyte	PFDN6
POLD2	6.8475e-150	0.586752	0.625	0.235	1.74467e-145	Hepatocyte	POLD2
ZFP36	7.34841e-150	-0.788378	0.689	0.773	1.8723e-145	Hepatocyte	ZFP36
CHCHD3	8.18697e-150	0.61682	0.479	0.124	2.08596e-145	Hepatocyte	CHCHD3
VBP1	8.99785e-150	0.67895	0.599	0.223	2.29256e-145	Hepatocyte	VBP1
ZNF706	2.88322e-149	0.594804	0.755	0.38	7.34615e-145	Hepatocyte	ZNF706
NABP2	9.20987e-149	0.628085	0.433	0.091	2.34658e-144	Hepatocyte	NABP2
PRELID3B	1.44169e-148	0.632191	0.519	0.157	3.67328e-144	Hepatocyte	PRELID3B
PDZD11	1.69342e-148	0.602296	0.529	0.159	4.31468e-144	Hepatocyte	PDZD11
DIO1	2.57223e-148	0.809347	0.561	0.221	6.55378e-144	Hepatocyte	DIO1
BOLA3	6.60062e-148	0.627453	0.67	0.281	1.68177e-143	Hepatocyte	BOLA3
CFB	6.64383e-148	-0.685577	0.821	0.762	1.69278e-143	Hepatocyte	CFB
TUBA1C	3.41594e-147	0.710983	0.527	0.169	8.70348e-143	Hepatocyte	TUBA1C
CDC123	3.74094e-147	0.614819	0.54	0.17	9.53154e-143	Hepatocyte	CDC123
NPC2	3.84336e-147	0.570331	0.887	0.587	9.7925e-143	Hepatocyte	NPC2
VPS25	5.90616e-147	0.61883	0.627	0.244	1.50483e-142	Hepatocyte	VPS25
DUSP1	2.13717e-146	-0.556783	0.808	0.863	5.4453e-142	Hepatocyte	DUSP1
PTTG11	2.64895e-146	0.907887	0.4	0.074	6.74926e-142	Hepatocyte	PTTG1
ZCRB1	4.5501e-146	0.609416	0.692	0.315	1.15932e-141	Hepatocyte	ZCRB1
NOP10	6.10323e-146	0.513164	0.899	0.617	1.55504e-141	Hepatocyte	NOP10
ATF5	9.35106e-146	-1.2944	0.329	0.528	2.38256e-141	Hepatocyte	ATF5
DHCR7	1.06658e-145	0.71883	0.516	0.162	2.71754e-141	Hepatocyte	DHCR7
NARF	1.56524e-145	0.61019	0.472	0.123	3.98808e-141	Hepatocyte	NARF
LSM10	6.59091e-145	0.598323	0.559	0.185	1.6793e-140	Hepatocyte	LSM10
MAGOH	1.38884e-144	0.609959	0.683	0.299	3.53862e-140	Hepatocyte	MAGOH
HSPB111	7.72724e-144	0.636906	0.699	0.326	1.96882e-139	Hepatocyte	HSPB11
GADD45G	8.66414e-144	-1.20873	0.364	0.552	2.20754e-139	Hepatocyte	GADD45G
FADS1	1.5842e-143	0.754196	0.337	0.032	4.03639e-139	Hepatocyte	FADS1
COX7B2	4.36955e-143	0.811919	0.357	0.047	1.11332e-138	Hepatocyte	COX7B2
ANP32A	6.66219e-143	0.577768	0.642	0.258	1.69746e-138	Hepatocyte	ANP32A
CYP4A22	1.09192e-142	-0.973708	0.163	0.375	2.7821e-138	Hepatocyte	CYP4A22
C4BPA	1.49514e-142	-0.849106	0.572	0.663	3.80946e-138	Hepatocyte	C4BPA
PFN2	2.43372e-142	0.60807	0.416	0.079	6.20087e-138	Hepatocyte	PFN2
SMARCE1	3.08493e-142	0.570212	0.606	0.221	7.8601e-138	Hepatocyte	SMARCE1
SFRP5	8.87274e-142	-0.745332	0.016	0.118	2.26069e-137	Hepatocyte	SFRP5
COMMD3	1.02884e-141	0.594672	0.643	0.259	2.62139e-137	Hepatocyte	COMMD3
MID1IP1	1.16357e-141	0.74362	0.473	0.129	2.96466e-137	Hepatocyte	MID1IP1
COMMD4	1.89998e-141	0.561369	0.6	0.216	4.84095e-137	Hepatocyte	COMMD4
MAF1	2.15552e-141	0.666169	0.535	0.184	5.49204e-137	Hepatocyte	MAF1
IGFALS	4.98812e-141	-0.700626	0.049	0.199	1.27092e-136	Hepatocyte	IGFALS
PDCD6	5.18376e-141	0.595092	0.673	0.299	1.32077e-136	Hepatocyte	PDCD6
MRPL181	8.18361e-141	0.618359	0.722	0.34	2.0851e-136	Hepatocyte	MRPL18
FASTK	1.35201e-140	0.598697	0.56	0.196	3.44478e-136	Hepatocyte	FASTK
ACAT1	1.86627e-140	-0.778188	0.701	0.721	4.75506e-136	Hepatocyte	ACAT1
TMEM38B	5.39289e-140	0.581364	0.536	0.173	1.37406e-135	Hepatocyte	TMEM38B
HEXB1	7.38727e-140	0.688454	0.674	0.327	1.8822e-135	Hepatocyte	HEXB
BIRC5	1.12443e-139	0.874863	0.313	0.018	2.86494e-135	Hepatocyte	BIRC5
TAX1BP1	1.59474e-139	0.579735	0.75	0.378	4.06324e-135	Hepatocyte	TAX1BP1
EIF3H	1.75314e-139	0.617846	0.806	0.494	4.46682e-135	Hepatocyte	EIF3H
EIF3D	2.50583e-139	0.613051	0.66	0.286	6.38461e-135	Hepatocyte	EIF3D
MRPS12	4.00341e-139	0.580399	0.688	0.315	1.02003e-134	Hepatocyte	MRPS12
FADS2	5.27183e-139	0.689659	0.324	0.028	1.34321e-134	Hepatocyte	FADS2
PLG	7.66706e-139	-0.726401	0.741	0.71	1.95349e-134	Hepatocyte	PLG
ADSL	7.78253e-139	0.566679	0.471	0.129	1.98291e-134	Hepatocyte	ADSL
DDX39A	2.39144e-138	0.631229	0.472	0.13	6.09314e-134	Hepatocyte	DDX39A
BRIX1	2.55468e-138	0.609564	0.472	0.13	6.50907e-134	Hepatocyte	BRIX1
IGHV4-59	2.60232e-138	-0.566928	0.022	0.134	6.63046e-134	Hepatocyte	IGHV4-59
PGD	4.35417e-138	0.680043	0.494	0.153	1.1094e-133	Hepatocyte	PGD
CBX1	7.17162e-138	0.603825	0.414	0.087	1.82726e-133	Hepatocyte	CBX1
PTMS1	7.54417e-138	-0.644498	0.781	0.764	1.92218e-133	Hepatocyte	PTMS
PSMC2	7.71597e-138	0.55933	0.617	0.245	1.96595e-133	Hepatocyte	PSMC2
CD302	8.32552e-138	-0.972902	0.515	0.645	2.12126e-133	Hepatocyte	CD302
NHP2	9.06082e-138	0.567476	0.788	0.445	2.30861e-133	Hepatocyte	NHP2
COL18A11	1.26846e-137	-0.944597	0.49	0.645	3.2319e-133	Hepatocyte	COL18A1
CD24	1.43073e-137	0.512436	0.683	0.255	3.64536e-133	Hepatocyte	CD24
TEX264	1.8194e-137	0.560558	0.657	0.28	4.63564e-133	Hepatocyte	TEX264
ARL6IP1	3.08178e-137	-0.597069	0.76	0.786	7.85206e-133	Hepatocyte	ARL6IP1
MRPL9	4.59325e-137	0.567883	0.513	0.161	1.17031e-132	Hepatocyte	MRPL9
ARL4D	6.02271e-137	0.653551	0.456	0.118	1.53453e-132	Hepatocyte	ARL4D
MAGEA1	6.45331e-137	0.857175	0.296	0.013	1.64424e-132	Hepatocyte	MAGEA1
GRINA	6.67475e-137	0.616056	0.749	0.409	1.70066e-132	Hepatocyte	GRINA
NUDCD2	7.2273e-137	0.524309	0.57	0.202	1.84144e-132	Hepatocyte	NUDCD2
MRPL3	8.07424e-137	0.574634	0.564	0.204	2.05724e-132	Hepatocyte	MRPL3
ZNHIT3	8.67369e-137	0.510266	0.512	0.151	2.20997e-132	Hepatocyte	ZNHIT3
TOMM22	2.33692e-136	0.605151	0.727	0.353	5.95425e-132	Hepatocyte	TOMM22
TIPRL	2.53348e-136	0.613806	0.519	0.169	6.45506e-132	Hepatocyte	TIPRL
C20orf27	4.00298e-136	0.563631	0.433	0.102	1.01992e-131	Hepatocyte	C20orf27
MARCKSL1	5.98085e-136	0.687002	0.566	0.213	1.52386e-131	Hepatocyte	MARCKSL1
TMEM14C1	7.55538e-136	0.541976	0.832	0.498	1.92504e-131	Hepatocyte	TMEM14C
PRKDC	8.69266e-136	0.561517	0.468	0.126	2.2148e-131	Hepatocyte	PRKDC
RANBP1	1.22871e-135	0.650708	0.745	0.404	3.13064e-131	Hepatocyte	RANBP1
ACTL6A	1.28564e-135	0.578326	0.428	0.099	3.27568e-131	Hepatocyte	ACTL6A
PSMC5	1.46903e-135	0.531518	0.728	0.355	3.74295e-131	Hepatocyte	PSMC5
UTP18	2.34255e-135	0.532537	0.414	0.086	5.96858e-131	Hepatocyte	UTP18
AATF	2.84926e-135	0.554832	0.442	0.105	7.25964e-131	Hepatocyte	AATF
C8G	6.83267e-135	-0.719373	0.735	0.711	1.7409e-130	Hepatocyte	C8G
GLYATL1	8.34432e-135	-0.985158	0.146	0.348	2.12605e-130	Hepatocyte	GLYATL1
MLX	8.78243e-135	0.547222	0.503	0.153	2.23768e-130	Hepatocyte	MLX
DAP3	9.14651e-135	0.597762	0.576	0.223	2.33044e-130	Hepatocyte	DAP3
CXCL21	1.13404e-134	-0.910397	0.554	0.688	2.88941e-130	Hepatocyte	CXCL2
TCEB1	1.36467e-134	0.543334	0.817	0.494	3.47704e-130	Hepatocyte	TCEB1
C14orf1	2.49051e-134	0.627133	0.667	0.298	6.34558e-130	Hepatocyte	C14orf1
EEF1E1	2.76947e-134	0.528688	0.478	0.136	7.05633e-130	Hepatocyte	EEF1E1
TMED91	4.57361e-134	0.546361	0.833	0.484	1.16531e-129	Hepatocyte	TMED9
SLC35B1	5.64284e-134	0.567625	0.602	0.234	1.43774e-129	Hepatocyte	SLC35B1
ADH1B	7.24039e-134	-0.829252	0.581	0.721	1.84478e-129	Hepatocyte	ADH1B
TMEM9	7.5806e-134	0.551167	0.581	0.214	1.93146e-129	Hepatocyte	TMEM9
DDIT3	3.27705e-133	0.623804	0.62	0.254	8.34959e-129	Hepatocyte	DDIT3
NOP56	4.11685e-133	0.56528	0.505	0.159	1.04893e-128	Hepatocyte	NOP56
CKS2	9.26582e-133	0.707551	0.578	0.234	2.36084e-128	Hepatocyte	CKS2
C1orf43	1.21486e-132	0.569089	0.76	0.42	3.09535e-128	Hepatocyte	C1orf43
SLC39A7	3.74873e-132	0.561862	0.514	0.167	9.55138e-128	Hepatocyte	SLC39A7
ENAH	5.07613e-132	0.582181	0.484	0.142	1.29335e-127	Hepatocyte	ENAH
EPRS	5.13727e-132	0.543776	0.448	0.12	1.30892e-127	Hepatocyte	EPRS
EMC4	6.27645e-132	0.532793	0.673	0.303	1.59918e-127	Hepatocyte	EMC4
STIP11	1.05766e-131	0.589313	0.554	0.203	2.69482e-127	Hepatocyte	STIP1
DRAP1	1.53636e-131	0.553822	0.776	0.415	3.91449e-127	Hepatocyte	DRAP1
FAM136A	1.5636e-131	0.539874	0.541	0.188	3.98391e-127	Hepatocyte	FAM136A
COA6	1.76144e-131	0.569478	0.613	0.251	4.48798e-127	Hepatocyte	COA6
MAGEC2	2.00955e-131	0.78397	0.284	0.01	5.12014e-127	Hepatocyte	MAGEC2
DNAJC7	3.83014e-131	0.539888	0.615	0.246	9.7588e-127	Hepatocyte	DNAJC7
CYP3A4	4.01622e-131	-1.19493	0.14	0.348	1.02329e-126	Hepatocyte	CYP3A4
MINA	6.52624e-131	0.586368	0.357	0.056	1.66282e-126	Hepatocyte	MINA
RAD51C	6.8425e-131	0.575379	0.394	0.079	1.7434e-126	Hepatocyte	RAD51C
PHPT11	8.28362e-131	0.566076	0.824	0.546	2.11058e-126	Hepatocyte	PHPT1
UBE2C	1.18499e-130	0.820707	0.312	0.027	3.01923e-126	Hepatocyte	UBE2C
TRAPPC3	1.33605e-130	0.545101	0.616	0.255	3.40413e-126	Hepatocyte	TRAPPC3
NSFL1C	1.44182e-130	0.519991	0.565	0.204	3.67361e-126	Hepatocyte	NSFL1C
DNPH11	1.86082e-130	0.578869	0.798	0.49	4.74119e-126	Hepatocyte	DNPH1
RPF2	2.28933e-130	0.572084	0.574	0.219	5.83299e-126	Hepatocyte	RPF2
IFT20	2.32382e-130	0.508391	0.584	0.211	5.92087e-126	Hepatocyte	IFT20
ITGB1BP1	3.18537e-130	0.544158	0.462	0.132	8.116e-126	Hepatocyte	ITGB1BP1
PRPSAP1	4.48048e-130	0.59264	0.496	0.161	1.14158e-125	Hepatocyte	PRPSAP1
BTG1	6.28378e-130	-0.523816	0.81	0.811	1.60105e-125	Hepatocyte	BTG1
HMGCS2	7.03632e-130	-0.626355	0.785	0.759	1.79278e-125	Hepatocyte	HMGCS2
MTDH	1.09545e-129	0.57212	0.801	0.513	2.79109e-125	Hepatocyte	MTDH
HLTF	1.16549e-129	0.550651	0.383	0.074	2.96955e-125	Hepatocyte	HLTF
MRPL24	2.03131e-129	0.538361	0.706	0.344	5.17558e-125	Hepatocyte	MRPL24
APOA1BP	3.12802e-129	0.579051	0.7	0.341	7.96987e-125	Hepatocyte	APOA1BP
H2AFY	4.79566e-129	0.576757	0.63	0.278	1.22189e-124	Hepatocyte	H2AFY
CMTM8	5.97294e-129	0.630462	0.567	0.222	1.52185e-124	Hepatocyte	CMTM8
TPD52	1.01218e-128	0.561522	0.689	0.314	2.57893e-124	Hepatocyte	TPD52
TCP1	1.05674e-128	0.596782	0.694	0.329	2.69246e-124	Hepatocyte	TCP1
MED8	1.94473e-128	0.553599	0.507	0.167	4.95499e-124	Hepatocyte	MED8
CLDN10	2.27381e-128	-1.09695	0.036	0.162	5.79343e-124	Hepatocyte	CLDN10
FGG1	2.31326e-128	-0.501576	0.926	0.88	5.89395e-124	Hepatocyte	FGG
TSTA3	2.37998e-128	0.548135	0.66	0.291	6.06395e-124	Hepatocyte	TSTA3
A2M1	3.65606e-128	-1.12906	0.566	0.639	9.31528e-124	Hepatocyte	A2M
VAT11	9.54938e-128	0.585292	0.4	0.087	2.43309e-123	Hepatocyte	VAT1
SERPINC13	1.0118e-127	-0.681531	0.68	0.742	2.57797e-123	Hepatocyte	SERPINC1
CDKN3	1.15204e-127	0.744567	0.313	0.033	2.93529e-123	Hepatocyte	CDKN3
DUT	2.29363e-127	0.59011	0.618	0.26	5.84395e-123	Hepatocyte	DUT
HAX1	2.63813e-127	0.566364	0.691	0.337	6.72168e-123	Hepatocyte	HAX1
GARS	2.84141e-127	0.545596	0.439	0.114	7.23964e-123	Hepatocyte	GARS
APEX1	3.45354e-127	0.536183	0.657	0.285	8.79929e-123	Hepatocyte	APEX1
RP11-6B4.1	5.86825e-127	-0.655344	0.032	0.155	1.49517e-122	Hepatocyte	RP11-6B4.1
DCXR	6.39768e-127	-0.601137	0.839	0.832	1.63007e-122	Hepatocyte	DCXR
TMEM199	7.77914e-127	0.518597	0.435	0.111	1.98205e-122	Hepatocyte	TMEM199
TIMMDC1	8.22724e-127	0.520524	0.537	0.188	2.09622e-122	Hepatocyte	TIMMDC1
CSNK2B	1.05905e-126	0.534333	0.836	0.498	2.69836e-122	Hepatocyte	CSNK2B
ALG3	1.49771e-126	0.562238	0.584	0.23	3.81602e-122	Hepatocyte	ALG3
SLC25A33	1.55237e-126	0.679939	0.517	0.192	3.95528e-122	Hepatocyte	SLC25A33
RCN2	1.57885e-126	0.5794	0.489	0.152	4.02275e-122	Hepatocyte	RCN2
KPNB1	2.20612e-126	0.541034	0.569	0.213	5.62098e-122	Hepatocyte	KPNB1
C8orf59	2.87632e-126	0.579178	0.742	0.402	7.32858e-122	Hepatocyte	C8orf59
LRG11	2.88758e-126	-1.00211	0.492	0.611	7.35728e-122	Hepatocyte	LRG1
HMGN2	8.01839e-126	0.544324	0.888	0.604	2.04301e-121	Hepatocyte	HMGN2
MRPL42	8.82219e-126	0.546742	0.649	0.282	2.24781e-121	Hepatocyte	MRPL42
KLRD13	1.21119e-125	-0.592283	0.048	0.19	3.086e-121	Hepatocyte	KLRD1
PSMD8	1.66965e-125	0.506786	0.804	0.461	4.2541e-121	Hepatocyte	PSMD8
CNIH4	2.372e-125	0.564789	0.7	0.344	6.04363e-121	Hepatocyte	CNIH4
IMPDH2	2.48447e-125	0.652671	0.515	0.185	6.33018e-121	Hepatocyte	IMPDH2
MRPS10	5.28597e-125	0.503309	0.583	0.225	1.34681e-120	Hepatocyte	MRPS10
ACAA1	1.13829e-124	-0.793239	0.67	0.724	2.90024e-120	Hepatocyte	ACAA1
TOMM40	1.16265e-124	0.599347	0.493	0.166	2.96232e-120	Hepatocyte	TOMM40
GTF3A1	2.14503e-124	0.55585	0.682	0.329	5.46533e-120	Hepatocyte	GTF3A
LRPAP1	2.83303e-124	0.527531	0.763	0.421	7.21828e-120	Hepatocyte	LRPAP1
C19orf48	3.11422e-124	0.588032	0.382	0.077	7.93473e-120	Hepatocyte	C19orf48
SULT1A1	3.67036e-124	-0.90108	0.442	0.605	9.35172e-120	Hepatocyte	SULT1A1
ATIC	3.86267e-124	0.525698	0.441	0.12	9.84169e-120	Hepatocyte	ATIC
METTL5	4.35986e-124	0.536205	0.575	0.222	1.11085e-119	Hepatocyte	METTL5
NTHL1	4.48823e-124	-1.05554	0.416	0.569	1.14356e-119	Hepatocyte	NTHL1
ADH1C	5.66251e-124	-0.779336	0.43	0.68	1.44275e-119	Hepatocyte	ADH1C
ATP6V1C1	5.84439e-124	0.558033	0.487	0.159	1.48909e-119	Hepatocyte	ATP6V1C1
AC098973.2	9.88823e-124	0.629368	0.297	0.027	2.51942e-119	Hepatocyte	AC098973.2
RRAGD	1.10517e-123	0.580569	0.33	0.048	2.81586e-119	Hepatocyte	RRAGD
RAD21	1.15109e-123	0.578437	0.613	0.26	2.93285e-119	Hepatocyte	RAD21
NOL7	1.3636e-123	0.547659	0.582	0.237	3.47431e-119	Hepatocyte	NOL7
RTCB	1.65217e-123	0.523499	0.504	0.167	4.20958e-119	Hepatocyte	RTCB
CHD1L	3.10913e-123	0.50121	0.422	0.105	7.92174e-119	Hepatocyte	CHD1L
PSMD14	4.98397e-123	0.525783	0.644	0.289	1.26986e-118	Hepatocyte	PSMD14
MANF	8.23473e-123	0.584822	0.759	0.41	2.09813e-118	Hepatocyte	MANF
MRPS15	1.68244e-122	0.526369	0.762	0.421	4.28668e-118	Hepatocyte	MRPS15
SNRPD1	7.05753e-122	0.561815	0.756	0.402	1.79819e-117	Hepatocyte	SNRPD1
FAM104A	7.86561e-122	0.53538	0.381	0.079	2.00408e-117	Hepatocyte	FAM104A
ANAPC5	8.47654e-122	0.518267	0.578	0.223	2.15974e-117	Hepatocyte	ANAPC5
TMCC1	1.89752e-121	0.616812	0.368	0.074	4.83469e-117	Hepatocyte	TMCC1
COMMD8	2.85699e-121	0.519039	0.406	0.097	7.27931e-117	Hepatocyte	COMMD8
CALU	4.0963e-121	0.581179	0.535	0.199	1.0437e-116	Hepatocyte	CALU
BABAM1	9.93301e-121	0.541835	0.581	0.237	2.53083e-116	Hepatocyte	BABAM1
FAM50A	1.05444e-120	0.579932	0.514	0.189	2.68661e-116	Hepatocyte	FAM50A
SPINK11	2.05612e-120	0.640155	0.616	0.226	5.23879e-116	Hepatocyte	SPINK1
CCDC124	5.68208e-120	0.555037	0.632	0.29	1.44774e-115	Hepatocyte	CCDC124
SOX4	8.11865e-120	0.565335	0.523	0.17	2.06855e-115	Hepatocyte	SOX4
C17orf58	9.55764e-120	0.541004	0.337	0.055	2.43519e-115	Hepatocyte	C17orf58
NDUFA4L22	9.72277e-120	1.17454	0.266	0.011	2.47726e-115	Hepatocyte	NDUFA4L2
RALY	1.29601e-119	0.572933	0.554	0.222	3.30211e-115	Hepatocyte	RALY
RHOC	1.60797e-119	0.551097	0.778	0.421	4.09694e-115	Hepatocyte	RHOC
PPP1CC	2.2716e-119	0.540053	0.63	0.281	5.7878e-115	Hepatocyte	PPP1CC
TALDO1	5.02071e-119	0.508255	0.789	0.467	1.27923e-114	Hepatocyte	TALDO1
COMMD5	5.96356e-119	0.509114	0.436	0.124	1.51946e-114	Hepatocyte	COMMD5
RFC4	6.01985e-119	0.580468	0.301	0.033	1.5338e-114	Hepatocyte	RFC4
CCDC167	9.07828e-119	0.538923	0.731	0.361	2.31306e-114	Hepatocyte	CCDC167
PPP1R11	9.56235e-119	0.531683	0.565	0.222	2.43639e-114	Hepatocyte	PPP1R11
ACAA2	1.52421e-118	-0.600834	0.797	0.799	3.88353e-114	Hepatocyte	ACAA2
GLYAT	2.09551e-118	-1.03012	0.272	0.47	5.33916e-114	Hepatocyte	GLYAT
BAG2	2.25888e-118	0.533771	0.405	0.1	5.75539e-114	Hepatocyte	BAG2
PAK1IP1	3.93248e-118	0.50162	0.4	0.099	1.00196e-113	Hepatocyte	PAK1IP1
TDO2	4.32873e-118	-0.715656	0.563	0.714	1.10292e-113	Hepatocyte	TDO2
EMC2	4.62246e-118	0.507782	0.538	0.197	1.17776e-113	Hepatocyte	EMC2
NOC2L	5.04112e-118	0.505078	0.468	0.146	1.28443e-113	Hepatocyte	NOC2L
TBCB	6.61672e-118	0.510529	0.6	0.25	1.68587e-113	Hepatocyte	TBCB
HTATIP21	6.77827e-118	0.552099	0.669	0.316	1.72704e-113	Hepatocyte	HTATIP2
RP11-434D9.1	1.6479e-117	-0.816436	0.066	0.217	4.19867e-113	Hepatocyte	RP11-434D9.1
MRPL47	1.71426e-117	0.501278	0.65	0.293	4.36775e-113	Hepatocyte	MRPL47
PRELID1	3.29398e-117	0.531547	0.754	0.479	8.39273e-113	Hepatocyte	PRELID1
RALA	3.70398e-117	0.503795	0.461	0.143	9.43738e-113	Hepatocyte	RALA
PAFAH1B3	3.78301e-117	0.585461	0.453	0.142	9.63873e-113	Hepatocyte	PAFAH1B3
CCDC28B	9.8455e-117	0.5381	0.28	0.021	2.50853e-112	Hepatocyte	CCDC28B
KLRB13	1.43292e-116	-0.763617	0.097	0.268	3.65094e-112	Hepatocyte	KLRB1
NQO13	1.6182e-116	1.00461	0.361	0.081	4.12301e-112	Hepatocyte	NQO1
C4BPB	1.64564e-116	-0.68219	0.681	0.706	4.19292e-112	Hepatocyte	C4BPB
GNL3	1.84334e-116	0.554743	0.486	0.167	4.69665e-112	Hepatocyte	GNL3
PYCARD	2.00253e-116	0.574476	0.455	0.139	5.10226e-112	Hepatocyte	PYCARD
UBE2T	2.54426e-116	0.582937	0.279	0.02	6.48252e-112	Hepatocyte	UBE2T
VPS72	4.76792e-116	0.508341	0.426	0.119	1.21482e-111	Hepatocyte	VPS72
MRPL10	1.16578e-115	0.517559	0.399	0.099	2.9703e-111	Hepatocyte	MRPL10
DYNLRB1	1.40275e-115	0.52258	0.778	0.431	3.57408e-111	Hepatocyte	DYNLRB1
UFD1L	2.68345e-115	0.526868	0.582	0.237	6.83716e-111	Hepatocyte	UFD1L
ATP5D	2.87682e-115	-0.527471	0.749	0.775	7.32985e-111	Hepatocyte	ATP5D
CCDC47	2.97411e-115	0.516394	0.643	0.293	7.57773e-111	Hepatocyte	CCDC47
GLB1	4.23237e-115	0.737492	0.468	0.161	1.07836e-110	Hepatocyte	GLB1
HACD3	5.43068e-115	0.545587	0.69	0.345	1.38368e-110	Hepatocyte	HACD3
PFDN4	1.10869e-114	0.563564	0.623	0.282	2.82483e-110	Hepatocyte	PFDN4
CRTAP	1.34849e-114	0.566624	0.471	0.158	3.43582e-110	Hepatocyte	CRTAP
GTF3C6	2.4478e-114	0.504144	0.727	0.38	6.23675e-110	Hepatocyte	GTF3C6
KIAA0101	3.2459e-114	0.747937	0.309	0.043	8.27022e-110	Hepatocyte	KIAA0101
GLRX2	5.09918e-114	0.508808	0.422	0.12	1.29922e-109	Hepatocyte	GLRX2
METTL7A1	6.83398e-114	-0.713095	0.633	0.696	1.74123e-109	Hepatocyte	METTL7A
EBP	6.9323e-114	0.56124	0.81	0.531	1.76628e-109	Hepatocyte	EBP
NRBP1	8.13391e-114	0.514643	0.543	0.209	2.07244e-109	Hepatocyte	NRBP1
TRIB3	8.26507e-114	0.591851	0.363	0.079	2.10586e-109	Hepatocyte	TRIB3
FASN	1.41675e-113	0.580744	0.43	0.126	3.60974e-109	Hepatocyte	FASN
AVPR1A	1.42005e-113	-0.58829	0.037	0.158	3.61814e-109	Hepatocyte	AVPR1A
CSTA	8.2818e-113	0.697326	0.435	0.137	2.11012e-108	Hepatocyte	CSTA
CENPW	9.01977e-113	0.625688	0.336	0.063	2.29815e-108	Hepatocyte	CENPW
LINC00152	9.79054e-113	0.555932	0.576	0.23	2.49453e-108	Hepatocyte	LINC00152
BSG	9.92336e-113	0.585248	0.805	0.458	2.52837e-108	Hepatocyte	BSG
OPTN	1.2393e-112	0.544136	0.573	0.242	3.15761e-108	Hepatocyte	OPTN
CKB	1.26986e-112	0.81271	0.419	0.124	3.23548e-108	Hepatocyte	CKB
GTSF1	1.5872e-112	0.806793	0.302	0.043	4.04404e-108	Hepatocyte	GTSF1
OLA1	1.92892e-112	0.563894	0.566	0.236	4.9147e-108	Hepatocyte	OLA1
DSCR8	4.26942e-112	0.713819	0.24	0.003	1.08781e-107	Hepatocyte	DSCR8
ARMC1	4.43201e-112	0.514335	0.409	0.113	1.12923e-107	Hepatocyte	ARMC1
POLDIP2	5.78471e-112	0.511631	0.634	0.303	1.47389e-107	Hepatocyte	POLDIP2
HSD17B7	6.8033e-112	0.533115	0.405	0.113	1.73341e-107	Hepatocyte	HSD17B7
POLR2H	7.64006e-112	0.511058	0.576	0.245	1.94661e-107	Hepatocyte	POLR2H
TCEA1	8.62721e-112	0.525232	0.756	0.415	2.19813e-107	Hepatocyte	TCEA1
C12orf75	1.06078e-111	0.558077	0.503	0.176	2.70276e-107	Hepatocyte	C12orf75
NDRG1	1.12357e-111	0.653963	0.476	0.169	2.86274e-107	Hepatocyte	NDRG1
RAB10	1.84057e-111	0.517219	0.617	0.282	4.68958e-107	Hepatocyte	RAB10
GSTA4	2.48989e-111	0.565862	0.416	0.121	6.344e-107	Hepatocyte	GSTA4
BOP1	5.45969e-111	0.630394	0.337	0.069	1.39108e-106	Hepatocyte	BOP1
ZFAND1	5.8901e-111	0.510112	0.507	0.182	1.50074e-106	Hepatocyte	ZFAND1
UGT2B10	6.54125e-111	-1.00642	0.332	0.497	1.66664e-106	Hepatocyte	UGT2B10
IGLC23	1.26298e-110	-0.656488	0.375	0.639	3.21795e-106	Hepatocyte	IGLC2
KDELR3	1.76723e-110	0.533108	0.334	0.061	4.50274e-106	Hepatocyte	KDELR3
ST8SIA6-AS1	2.68365e-110	0.549355	0.272	0.025	6.83768e-106	Hepatocyte	ST8SIA6-AS1
REPIN1	2.7413e-110	0.503839	0.447	0.14	6.98456e-106	Hepatocyte	REPIN1
PRCC	3.67463e-110	0.514316	0.425	0.126	9.36258e-106	Hepatocyte	PRCC
IGHG21	4.58395e-110	-1.03094	0.131	0.3	1.16794e-105	Hepatocyte	IGHG2
MCM7	6.66388e-110	0.603243	0.376	0.095	1.69789e-105	Hepatocyte	MCM7
SIK11	9.11187e-110	-0.733166	0.082	0.237	2.32161e-105	Hepatocyte	SIK1
UTP11L	1.03742e-109	0.50829	0.444	0.139	2.64323e-105	Hepatocyte	UTP11L
FGL1	1.38231e-109	-0.562401	0.82	0.801	3.52198e-105	Hepatocyte	FGL1
RGS14	2.48602e-109	0.515801	0.465	0.16	6.33413e-105	Hepatocyte	RGS14
CCDC34	2.50721e-109	0.518527	0.392	0.105	6.38811e-105	Hepatocyte	CCDC34
CPVL1	3.03572e-109	0.594098	0.377	0.096	7.73472e-105	Hepatocyte	CPVL
PSPH	3.51256e-109	0.522811	0.316	0.051	8.94965e-105	Hepatocyte	PSPH
RUVBL1	5.44734e-109	0.50277	0.378	0.095	1.38793e-104	Hepatocyte	RUVBL1
CAPZA2	6.28192e-109	0.517139	0.773	0.457	1.60057e-104	Hepatocyte	CAPZA2
FUNDC2	8.99511e-109	0.552239	0.581	0.255	2.29186e-104	Hepatocyte	FUNDC2
SARS	1.32413e-108	0.509081	0.679	0.338	3.37375e-104	Hepatocyte	SARS
HMGB2	2.83399e-108	0.661513	0.525	0.217	7.22073e-104	Hepatocyte	HMGB2
PPIC1	3.10876e-108	0.527484	0.636	0.296	7.92081e-104	Hepatocyte	PPIC
CCT4	7.05176e-108	0.513979	0.732	0.395	1.79672e-103	Hepatocyte	CCT4
PGP	8.38303e-108	0.515787	0.357	0.081	2.13591e-103	Hepatocyte	PGP
SAE1	8.59206e-108	0.503714	0.388	0.102	2.18917e-103	Hepatocyte	SAE1
CPQ	1.38379e-107	0.50487	0.546	0.221	3.52576e-103	Hepatocyte	CPQ
DCAF4L2	2.29435e-107	0.558307	0.301	0.047	5.84578e-103	Hepatocyte	DCAF4L2
LACTB2	3.50978e-107	0.541852	0.558	0.236	8.94256e-103	Hepatocyte	LACTB2
SERPINB11	5.29117e-107	0.502853	0.593	0.254	1.34814e-102	Hepatocyte	SERPINB1
GLMP1	5.3435e-107	0.507068	0.623	0.284	1.36147e-102	Hepatocyte	GLMP
DEGS1	5.7049e-107	0.607728	0.4	0.115	1.45355e-102	Hepatocyte	DEGS1
FABP53	1.15786e-106	0.69027	0.418	0.133	2.95011e-102	Hepatocyte	FABP5
NEK61	1.90177e-106	0.503686	0.437	0.14	4.84551e-102	Hepatocyte	NEK6
ZSCAN31	2.98894e-106	0.570916	0.302	0.05	7.61553e-102	Hepatocyte	ZSCAN31
CIDEB	3.40758e-106	-0.927564	0.35	0.512	8.68216e-102	Hepatocyte	CIDEB
RDH11	3.46493e-106	0.512241	0.557	0.228	8.82829e-102	Hepatocyte	RDH11
CD141	4.12552e-106	-0.883574	0.447	0.585	1.05114e-101	Hepatocyte	CD14
PRSS8	9.7696e-106	-0.582156	0.034	0.146	2.4892e-101	Hepatocyte	PRSS8
FDFT1	1.85817e-105	0.532897	0.536	0.221	4.73442e-101	Hepatocyte	FDFT1
TRIM16L	3.20608e-105	0.53084	0.251	0.016	8.16877e-101	Hepatocyte	TRIM16L
INO80C	4.69016e-105	0.549107	0.393	0.111	1.19501e-100	Hepatocyte	INO80C
LINC01419	6.52896e-105	0.687147	0.271	0.03	1.66351e-100	Hepatocyte	LINC01419
G6PC	8.59471e-105	-0.955893	0.363	0.528	2.18985e-100	Hepatocyte	G6PC
HRG	1.47403e-104	-0.642672	0.653	0.721	3.75567e-100	Hepatocyte	HRG
HDAC2	2.58808e-104	0.55156	0.518	0.207	6.59416e-100	Hepatocyte	HDAC2
CMB9-22P13.1	2.73759e-104	0.559708	0.29	0.043	6.97512e-100	Hepatocyte	CMB9-22P13.1
SSR1	2.92688e-104	0.50121	0.767	0.419	7.4574e-100	Hepatocyte	SSR1
PCNA	8.83551e-104	0.551492	0.482	0.18	2.2512e-99	Hepatocyte	PCNA
GAGE13	2.31362e-103	0.759337	0.22	0	5.89486e-99	Hepatocyte	GAGE13
PAH	2.51856e-103	-0.666425	0.625	0.719	6.41704e-99	Hepatocyte	PAH
GPT	6.4471e-103	-0.984187	0.297	0.468	1.64266e-98	Hepatocyte	GPT
POP4	1.85889e-102	0.536446	0.442	0.156	4.73625e-98	Hepatocyte	POP4
RRS1	2.73368e-102	0.510717	0.302	0.053	6.96514e-98	Hepatocyte	RRS1
NKG73	3.06786e-102	-0.864973	0.212	0.393	7.8166e-98	Hepatocyte	NKG7
UBE2I	1.95886e-101	0.532484	0.622	0.297	4.99097e-97	Hepatocyte	UBE2I
NUTF2	2.9239e-101	0.518533	0.552	0.237	7.44981e-97	Hepatocyte	NUTF2
NR0B2	3.83864e-101	-0.842911	0.433	0.591	9.78047e-97	Hepatocyte	NR0B2
AADAC	5.74783e-101	-0.708588	0.627	0.697	1.46449e-96	Hepatocyte	AADAC
SPP12	1.4294e-100	0.620778	0.547	0.221	3.64198e-96	Hepatocyte	SPP1
IGLV3-1	1.75292e-100	-0.602125	0.039	0.154	4.46626e-96	Hepatocyte	IGLV3-1
TK1	3.71723e-99	0.512159	0.27	0.032	9.47112e-95	Hepatocyte	TK1
HPR	5.67207e-99	-0.801944	0.352	0.54	1.44519e-94	Hepatocyte	HPR
PYCR1	9.99201e-99	0.583002	0.242	0.018	2.54586e-94	Hepatocyte	PYCR1
MCM3	1.64909e-98	0.518295	0.291	0.048	4.20172e-94	Hepatocyte	MCM3
CDKN2A1	1.73053e-98	0.538116	0.345	0.086	4.4092e-94	Hepatocyte	CDKN2A
TPM3	2.1529e-98	0.500234	0.739	0.423	5.48538e-94	Hepatocyte	TPM3
SLC22A7	4.13219e-98	-0.852709	0.304	0.485	1.05284e-93	Hepatocyte	SLC22A7
CKLF	5.83927e-98	0.50633	0.589	0.273	1.48779e-93	Hepatocyte	CKLF
TSC22D3	6.37992e-98	-0.726941	0.557	0.656	1.62554e-93	Hepatocyte	TSC22D3
HSD17B6	1.43809e-97	-0.658984	0.662	0.71	3.66412e-93	Hepatocyte	HSD17B6
MARCKS	2.5626e-97	0.519001	0.513	0.205	6.52924e-93	Hepatocyte	MARCKS
PEMT	3.51718e-97	-1.08333	0.332	0.473	8.96141e-93	Hepatocyte	PEMT
PLEKHF1	1.0052e-96	0.512002	0.267	0.036	2.56115e-92	Hepatocyte	PLEKHF1
ATP5EP22	2.29631e-96	-0.9413	0.237	0.409	5.85078e-92	Hepatocyte	ATP5EP2
SPP2	2.50985e-96	-0.863027	0.385	0.555	6.39484e-92	Hepatocyte	SPP2
GGH2	2.75652e-96	0.59264	0.816	0.581	7.02334e-92	Hepatocyte	GGH
RDH16	1.6459e-95	-0.947755	0.322	0.486	4.1936e-91	Hepatocyte	RDH16
KLKB1	1.77585e-95	-0.902542	0.272	0.441	4.52468e-91	Hepatocyte	KLKB1
NUSAP11	2.2424e-95	0.553251	0.29	0.05	5.71341e-91	Hepatocyte	NUSAP1
SPINT2	4.81873e-95	-0.843213	0.051	0.172	1.22776e-90	Hepatocyte	SPINT2
SERPINF2	7.65759e-95	-0.700619	0.662	0.669	1.95108e-90	Hepatocyte	SERPINF2
CSAG1	2.6164e-94	0.576692	0.257	0.033	6.66633e-90	Hepatocyte	CSAG1
CD5L2	4.24572e-94	-0.662638	0.06	0.189	1.08177e-89	Hepatocyte	CD5L
ACADVL	5.12788e-94	-0.705378	0.631	0.671	1.30653e-89	Hepatocyte	ACADVL
ARL4A	5.82371e-94	0.509687	0.578	0.271	1.48382e-89	Hepatocyte	ARL4A
UBE2S	9.29577e-94	0.535232	0.346	0.092	2.36847e-89	Hepatocyte	UBE2S
KDM8	1.55026e-93	-0.536945	0.038	0.147	3.94992e-89	Hepatocyte	KDM8
ENO3	4.16383e-93	-0.871702	0.117	0.273	1.0609e-88	Hepatocyte	ENO3
CDC20	5.49612e-93	0.598793	0.222	0.012	1.40036e-88	Hepatocyte	CDC20
SH3YL1	6.46394e-92	-0.950171	0.064	0.192	1.64695e-87	Hepatocyte	SH3YL1
MRC11	9.43622e-92	-0.595141	0.04	0.149	2.40426e-87	Hepatocyte	MRC1
KRT7	4.61634e-91	-1.11693	0.086	0.226	1.1762e-86	Hepatocyte	KRT7
NDRG2	7.6198e-91	-0.841744	0.495	0.595	1.94145e-86	Hepatocyte	NDRG2
COMT1	1.26457e-90	-0.771972	0.54	0.623	3.22201e-86	Hepatocyte	COMT
SRI	1.84355e-90	0.521903	0.514	0.233	4.69718e-86	Hepatocyte	SRI
UGT2B7	2.42699e-90	-0.764264	0.603	0.64	6.18373e-86	Hepatocyte	UGT2B7
RGS11	2.99797e-90	-0.829508	0.338	0.495	7.63854e-86	Hepatocyte	RGS1
LINC01287	9.82904e-90	0.586981	0.223	0.017	2.50434e-85	Hepatocyte	LINC01287
AQP1	1.18394e-89	-0.853921	0.051	0.169	3.01657e-85	Hepatocyte	AQP1
SARAF	2.63109e-89	-0.553643	0.7	0.684	6.70375e-85	Hepatocyte	SARAF
ACSL1	4.48462e-89	-0.804738	0.576	0.624	1.14264e-84	Hepatocyte	ACSL1
KRTCAP3	1.6453e-88	-0.505192	0.039	0.145	4.19206e-84	Hepatocyte	KRTCAP3
MYC1	2.00997e-88	0.582051	0.373	0.12	5.1212e-84	Hepatocyte	MYC
SPON21	3.70964e-88	0.567937	0.591	0.305	9.45179e-84	Hepatocyte	SPON2
C6	6.09285e-88	-0.737594	0.255	0.438	1.5524e-83	Hepatocyte	C6
ITIH1	6.24871e-88	-0.61903	0.746	0.712	1.59211e-83	Hepatocyte	ITIH1
CYP8B1	3.32167e-87	-0.889965	0.235	0.397	8.46327e-83	Hepatocyte	CYP8B1
CYP2B6	1.8526e-86	-0.916655	0.162	0.317	4.72023e-82	Hepatocyte	CYP2B6
MGMT	4.38415e-85	-0.606068	0.71	0.718	1.11704e-80	Hepatocyte	MGMT
RP11-290F5.1	4.80925e-85	-0.538497	0.039	0.142	1.22535e-80	Hepatocyte	RP11-290F5.1
TOP2A	5.04548e-85	0.588756	0.227	0.023	1.28554e-80	Hepatocyte	TOP2A
CYP4F3	2.04862e-84	-0.846189	0.421	0.538	5.21967e-80	Hepatocyte	CYP4F3
ALDH21	5.2691e-84	-0.564682	0.71	0.764	1.34251e-79	Hepatocyte	ALDH2
FCGRT	6.98913e-84	-0.501107	0.74	0.743	1.78076e-79	Hepatocyte	FCGRT
ALDH3A1	8.97968e-84	0.890433	0.189	0.003	2.28793e-79	Hepatocyte	ALDH3A1
IGFBP1	1.04687e-83	-0.583525	0.619	0.725	2.66732e-79	Hepatocyte	IGFBP1
IL1RAP	1.74232e-83	-0.837974	0.172	0.328	4.43924e-79	Hepatocyte	IL1RAP
HSPA62	8.47685e-83	0.705124	0.443	0.188	2.15982e-78	Hepatocyte	HSPA6
TXNIP	1.28269e-82	-0.664056	0.612	0.681	3.26817e-78	Hepatocyte	TXNIP
ANXA10	5.76718e-82	-0.838907	0.147	0.3	1.46942e-77	Hepatocyte	ANXA10
SLC7A2	8.44831e-82	-0.832853	0.186	0.344	2.15254e-77	Hepatocyte	SLC7A2
PAGE5	1.25355e-81	1.0171	0.22	0.025	3.19391e-77	Hepatocyte	PAGE5
ECHDC2	4.81287e-80	-0.643489	0.613	0.651	1.22627e-75	Hepatocyte	ECHDC2
VCX	5.04351e-80	0.998769	0.178	0.001	1.28504e-75	Hepatocyte	VCX
TINAG	3.18941e-79	0.590428	0.18	0.003	8.1263e-75	Hepatocyte	TINAG
MT-ND6	5.97104e-79	-0.801423	0.496	0.577	1.52136e-74	Hepatocyte	MT-ND6
PEG10	9.02867e-79	0.697173	0.286	0.076	2.30042e-74	Hepatocyte	PEG10
CCL52	9.44231e-78	-0.820761	0.213	0.37	2.40581e-73	Hepatocyte	CCL5
HAL	3.6374e-77	-0.830237	0.252	0.413	9.26772e-73	Hepatocyte	HAL
CHI3L1	6.74406e-77	0.994756	0.205	0.022	1.71832e-72	Hepatocyte	CHI3L1
CCL22	2.35223e-76	-0.666258	0.054	0.166	5.99325e-72	Hepatocyte	CCL2
CDK1	1.49822e-75	0.530419	0.199	0.017	3.81732e-71	Hepatocyte	CDK1
ITIH4	5.16194e-75	-0.859279	0.296	0.437	1.31521e-70	Hepatocyte	ITIH4
PAGE1	7.51193e-75	1.04401	0.176	0.005	1.91397e-70	Hepatocyte	PAGE1
IGHA22	9.74535e-74	-0.598413	0.046	0.147	2.48302e-69	Hepatocyte	IGHA2
POLD4	1.02408e-73	-0.687383	0.51	0.582	2.60926e-69	Hepatocyte	POLD4
GABARAPL12	1.44068e-73	-0.841807	0.258	0.395	3.67072e-69	Hepatocyte	GABARAPL1
CYP7A1	1.61806e-73	0.612593	0.175	0.007	4.12265e-69	Hepatocyte	CYP7A1
ESRRA	5.35103e-73	-0.91579	0.321	0.443	1.36339e-68	Hepatocyte	ESRRA
ACOX2	2.86671e-71	0.539423	0.472	0.225	7.30408e-67	Hepatocyte	ACOX2
PLA2G2A	2.92201e-71	-0.846868	0.112	0.253	7.44499e-67	Hepatocyte	PLA2G2A
PON1	5.26585e-71	-0.592193	0.618	0.665	1.34169e-66	Hepatocyte	PON1
CD69	9.82875e-71	-0.67213	0.133	0.275	2.50427e-66	Hepatocyte	CD69
CDH1	1.17153e-70	-0.714493	0.158	0.298	2.98493e-66	Hepatocyte	CDH1
ZFAND5	4.45775e-70	-0.57511	0.67	0.695	1.13579e-65	Hepatocyte	ZFAND5
RP11-14N7.2	1.77277e-69	0.561207	0.208	0.031	4.51685e-65	Hepatocyte	RP11-14N7.2
NR4A21	2.98803e-69	-0.673874	0.144	0.286	7.6132e-65	Hepatocyte	NR4A2
IGFBP4	3.67811e-69	-0.721256	0.547	0.598	9.37145e-65	Hepatocyte	IGFBP4
SLC2A3	4.0567e-69	-0.548068	0.098	0.227	1.03361e-64	Hepatocyte	SLC2A3
THRSP	6.14229e-69	-0.665698	0.058	0.165	1.56499e-64	Hepatocyte	THRSP
MS4A6A1	5.11878e-68	-0.766357	0.163	0.304	1.30421e-63	Hepatocyte	MS4A6A
EXOC3L4	3.52361e-67	-0.550321	0.069	0.181	8.97782e-63	Hepatocyte	EXOC3L4
MMP7	5.71952e-66	-1.10799	0.05	0.147	1.45728e-61	Hepatocyte	MMP7
IGFBP21	2.83499e-65	0.572509	0.392	0.178	7.22327e-61	Hepatocyte	IGFBP2
CYP2A6	4.70292e-65	-0.682574	0.211	0.37	1.19826e-60	Hepatocyte	CYP2A6
ACSM2A	9.07996e-65	-0.67921	0.468	0.566	2.31348e-60	Hepatocyte	ACSM2A
CYP2D6	1.31744e-64	-0.516549	0.675	0.716	3.3567e-60	Hepatocyte	CYP2D6
IFITM12	2.47283e-64	-0.604847	0.106	0.235	6.30052e-60	Hepatocyte	IFITM1
ORAOV1	3.82169e-64	0.560841	0.199	0.033	9.73729e-60	Hepatocyte	ORAOV1
GOT1	3.86629e-64	-0.678364	0.569	0.614	9.85092e-60	Hepatocyte	GOT1
VCX3A	5.66107e-64	1.01725	0.147	0.002	1.44238e-59	Hepatocyte	VCX3A
ITIH3	7.70358e-64	-0.555721	0.664	0.674	1.9628e-59	Hepatocyte	ITIH3
PROC	9.24704e-64	-0.592006	0.622	0.641	2.35605e-59	Hepatocyte	PROC
LY6K	2.77302e-63	0.665048	0.153	0.006	7.06539e-59	Hepatocyte	LY6K
GRHPR	7.00721e-63	-0.508538	0.731	0.744	1.78537e-58	Hepatocyte	GRHPR
FAM83A-AS1	7.14167e-63	-0.563122	0.034	0.115	1.81963e-58	Hepatocyte	FAM83A-AS1
ID11	7.26393e-63	-0.767332	0.146	0.277	1.85078e-58	Hepatocyte	ID1
HSD17B13	9.15705e-63	-0.749899	0.253	0.398	2.33312e-58	Hepatocyte	HSD17B13
SULT2A1	1.03545e-62	-0.525141	0.661	0.687	2.63822e-58	Hepatocyte	SULT2A1
TRIM22	2.64966e-62	-0.510296	0.058	0.159	6.75108e-58	Hepatocyte	TRIM22
RBP5	3.18425e-62	-0.763659	0.545	0.585	8.11316e-58	Hepatocyte	RBP5
CCL3	3.86083e-61	-0.697572	0.477	0.574	9.837e-57	Hepatocyte	CCL3
HAAO	6.69039e-61	-0.727883	0.49	0.55	1.70465e-56	Hepatocyte	HAAO
GNLY	3.46769e-59	-0.512154	0.085	0.199	8.83533e-55	Hepatocyte	GNLY
GSN2	5.6389e-59	-0.911971	0.333	0.436	1.43674e-54	Hepatocyte	GSN
ARHGDIB	6.61472e-59	-0.691413	0.295	0.42	1.68536e-54	Hepatocyte	ARHGDIB
EPB41L4B	1.14167e-58	-0.66454	0.111	0.228	2.90887e-54	Hepatocyte	EPB41L4B
FGF19	1.21035e-58	0.659231	0.143	0.006	3.08386e-54	Hepatocyte	FGF19
GCH1	1.05664e-57	-0.656937	0.147	0.273	2.69221e-53	Hepatocyte	GCH1
CXCL6	2.16604e-57	-0.943393	0.07	0.171	5.51884e-53	Hepatocyte	CXCL6
C8orf4	3.58092e-57	-0.747849	0.292	0.434	9.12381e-53	Hepatocyte	C8orf4
EIF5AL1	1.29599e-56	-0.858486	0.311	0.424	3.30205e-52	Hepatocyte	EIF5AL1
PPP1R3B	2.75354e-55	-0.727077	0.18	0.305	7.01573e-51	Hepatocyte	PPP1R3B
SNHG25	8.92888e-55	-0.541825	0.563	0.674	2.27499e-50	Hepatocyte	SNHG25
SLC27A5	6.80194e-54	-0.65845	0.596	0.617	1.73307e-49	Hepatocyte	SLC27A5
CST73	1.57394e-53	-0.553922	0.124	0.243	4.01024e-49	Hepatocyte	CST7
RND31	2.35494e-53	-0.829585	0.217	0.337	6.00015e-49	Hepatocyte	RND3
C5	1.0479e-52	-0.696808	0.536	0.556	2.66994e-48	Hepatocyte	C5
C8B	2.39485e-52	-0.633673	0.536	0.568	6.10183e-48	Hepatocyte	C8B
ASPDH	5.27992e-52	-0.773844	0.308	0.417	1.34527e-47	Hepatocyte	ASPDH
CCL4L21	7.38982e-52	-0.770245	0.331	0.439	1.88285e-47	Hepatocyte	CCL4L2
IL18	1.10188e-51	-0.523744	0.041	0.12	2.80747e-47	Hepatocyte	IL18
PAGE2B	1.1838e-51	0.846763	0.133	0.008	3.01621e-47	Hepatocyte	PAGE2B
PANK1	1.17507e-50	-0.732098	0.21	0.324	2.99396e-46	Hepatocyte	PANK1
MST1	1.37373e-50	-0.731706	0.42	0.505	3.50013e-46	Hepatocyte	MST1
STARD10	1.31422e-49	-0.592416	0.526	0.572	3.34849e-45	Hepatocyte	STARD10
KMO	2.73396e-49	-0.519786	0.07	0.165	6.96584e-45	Hepatocyte	KMO
GAGE12H	3.40122e-49	0.938858	0.113	0	8.66596e-45	Hepatocyte	GAGE12H
SORL1	5.13426e-49	-0.743424	0.246	0.356	1.30816e-44	Hepatocyte	SORL1
NR1I3	2.42436e-46	-0.697198	0.242	0.352	6.17703e-42	Hepatocyte	NR1I3
RP11-393N21.2	1.73541e-45	-0.647605	0.082	0.175	4.42166e-41	Hepatocyte	RP11-393N21.2
VCX2	7.0916e-45	0.675682	0.106	0.001	1.80687e-40	Hepatocyte	VCX2
PON3	2.1686e-44	-0.609929	0.552	0.57	5.52539e-40	Hepatocyte	PON3
LY6E	3.02492e-44	-0.60241	0.575	0.589	7.7072e-40	Hepatocyte	LY6E
TST	4.28619e-44	-0.549396	0.606	0.625	1.09208e-39	Hepatocyte	TST
PBLD	7.25178e-44	-0.773363	0.276	0.371	1.84768e-39	Hepatocyte	PBLD
STOM1	1.03201e-43	-0.56263	0.583	0.587	2.62947e-39	Hepatocyte	STOM
CYP4V2	1.56973e-43	-0.697873	0.188	0.292	3.99952e-39	Hepatocyte	CYP4V2
AQP3	7.62033e-43	-0.680563	0.204	0.309	1.94158e-38	Hepatocyte	AQP3
DEFB1	2.83389e-42	-0.716211	0.486	0.558	7.22048e-38	Hepatocyte	DEFB1
RCL1	5.02283e-42	-0.779604	0.304	0.391	1.27977e-37	Hepatocyte	RCL1
PIGR	7.78302e-42	-0.752899	0.186	0.292	1.98304e-37	Hepatocyte	PIGR
GPT2	1.45853e-41	-0.688075	0.294	0.383	3.7162e-37	Hepatocyte	GPT2
OGDHL	1.66166e-41	-0.516083	0.088	0.181	4.23375e-37	Hepatocyte	OGDHL
PRG4	1.66635e-41	-0.690678	0.337	0.417	4.2457e-37	Hepatocyte	PRG4
ADH1A	6.03709e-41	-0.611809	0.475	0.57	1.53819e-36	Hepatocyte	ADH1A
RGN	8.45487e-41	-0.72578	0.48	0.502	2.15422e-36	Hepatocyte	RGN
RASGEF1B1	2.16281e-40	-0.633215	0.146	0.248	5.51062e-36	Hepatocyte	RASGEF1B
JUND1	3.95458e-40	-0.535402	0.655	0.621	1.00759e-35	Hepatocyte	JUND
TPPP3	8.94012e-40	-0.621616	0.044	0.114	2.27785e-35	Hepatocyte	TPPP3
SPRYD4	1.26185e-39	-0.761513	0.332	0.406	3.21507e-35	Hepatocyte	SPRYD4
AGR2	1.62375e-39	0.758387	0.157	0.039	4.13715e-35	Hepatocyte	AGR2
EGR11	1.8502e-39	-0.595882	0.546	0.585	4.71412e-35	Hepatocyte	EGR1
PTGDS	2.11114e-39	0.579572	0.144	0.032	5.37898e-35	Hepatocyte	PTGDS
AMDHD1	8.05328e-39	-0.73366	0.28	0.364	2.0519e-34	Hepatocyte	AMDHD1
TMEM220	7.17778e-38	-0.654604	0.305	0.386	1.82883e-33	Hepatocyte	TMEM220
CLDN1	8.78657e-38	-0.650456	0.48	0.495	2.23873e-33	Hepatocyte	CLDN1
MAGI1	1.05433e-37	-0.634907	0.156	0.25	2.68634e-33	Hepatocyte	MAGI1
AR	1.84712e-37	-0.689844	0.253	0.343	4.70629e-33	Hepatocyte	AR
KIF22	2.18427e-37	-0.617245	0.475	0.516	5.56531e-33	Hepatocyte	KIF22
LYZ1	2.9559e-37	0.564802	0.528	0.328	7.53133e-33	Hepatocyte	LYZ
FYN1	1.57355e-36	-0.560455	0.148	0.247	4.00924e-32	Hepatocyte	FYN
SYT7	1.72399e-36	-0.521585	0.081	0.163	4.39256e-32	Hepatocyte	SYT7
VPS37B1	3.26631e-36	-0.541505	0.132	0.225	8.32224e-32	Hepatocyte	VPS37B
GLTPD2	6.53178e-36	-0.62167	0.197	0.29	1.66423e-31	Hepatocyte	GLTPD2
C8A	1.97793e-35	-0.670599	0.482	0.494	5.03958e-31	Hepatocyte	C8A
GLUD1	5.30845e-35	-0.517337	0.63	0.599	1.35254e-30	Hepatocyte	GLUD1
SLC39A14	5.36222e-35	-0.690911	0.327	0.393	1.36624e-30	Hepatocyte	SLC39A14
ALDH8A1	6.61411e-34	-0.593451	0.156	0.248	1.68521e-29	Hepatocyte	ALDH8A1
SORBS21	8.60151e-34	-0.627176	0.467	0.507	2.19158e-29	Hepatocyte	SORBS2
TFF3	1.06671e-33	0.564662	0.194	0.075	2.71787e-29	Hepatocyte	TFF3
LONP2	1.4746e-33	-0.659323	0.377	0.426	3.75714e-29	Hepatocyte	LONP2
SLC10A1	1.52133e-33	-0.517696	0.221	0.323	3.87619e-29	Hepatocyte	SLC10A1
ARL4C	1.24117e-32	-0.512172	0.075	0.151	3.16238e-28	Hepatocyte	ARL4C
ACSM31	2.0425e-32	-0.605554	0.138	0.225	5.20408e-28	Hepatocyte	ACSM3
ACADS	9.63268e-32	-0.640641	0.415	0.457	2.45431e-27	Hepatocyte	ACADS
MEG31	1.71299e-31	0.52832	0.103	0.017	4.36454e-27	Hepatocyte	MEG3
EPHX2	3.65445e-31	-0.673943	0.395	0.437	9.31118e-27	Hepatocyte	EPHX2
ABHD2	3.86715e-31	-0.629522	0.474	0.495	9.8531e-27	Hepatocyte	ABHD2
THOP1	9.64383e-31	-0.655488	0.201	0.281	2.45715e-26	Hepatocyte	THOP1
RBP11	5.89904e-30	-0.750471	0.18	0.264	1.50302e-25	Hepatocyte	RBP1
AREG2	6.76035e-30	-0.50075	0.146	0.238	1.72247e-25	Hepatocyte	AREG
C2orf72	8.19325e-30	-0.60781	0.19	0.273	2.08756e-25	Hepatocyte	C2orf72
GLDC	1.69054e-29	-0.620545	0.165	0.248	4.30733e-25	Hepatocyte	GLDC
TMEM86B	1.7107e-29	-0.548942	0.179	0.265	4.35869e-25	Hepatocyte	TMEM86B
ST6GAL11	6.71951e-29	-0.521142	0.477	0.501	1.71206e-24	Hepatocyte	ST6GAL1
MAF2	1.12209e-28	-0.569144	0.179	0.263	2.85897e-24	Hepatocyte	MAF
CPT1A	1.14554e-28	-0.58813	0.207	0.287	2.91873e-24	Hepatocyte	CPT1A
RP11-403I13.5	1.76683e-28	-0.517843	0.094	0.168	4.5017e-24	Hepatocyte	RP11-403I13.5
RCAN1	2.06198e-28	-0.735488	0.227	0.298	5.25372e-24	Hepatocyte	RCAN1
GSTZ1	2.65242e-28	-0.82898	0.348	0.387	6.75809e-24	Hepatocyte	GSTZ1
MSRA	5.77514e-28	-0.638428	0.196	0.273	1.47145e-23	Hepatocyte	MSRA
ZG16	2.25435e-27	-0.637676	0.152	0.229	5.74386e-23	Hepatocyte	ZG16
CTH	8.65673e-27	-0.740981	0.27	0.331	2.20565e-22	Hepatocyte	CTH
PLGLB1	1.10244e-26	-0.579941	0.223	0.3	2.80891e-22	Hepatocyte	PLGLB1
FLJ22763	1.55823e-26	-0.536177	0.092	0.162	3.97022e-22	Hepatocyte	FLJ22763
TMPRSS6	1.66109e-26	-0.560803	0.194	0.271	4.2323e-22	Hepatocyte	TMPRSS6
FXYD2	2.36614e-26	-1.11622	0.139	0.211	6.02869e-22	Hepatocyte	FXYD2
FOSB	2.75458e-26	-0.728016	0.45	0.484	7.0184e-22	Hepatocyte	FOSB
C11orf54	1.23515e-25	-0.642888	0.434	0.457	3.14703e-21	Hepatocyte	C11orf54
AOX1	3.12408e-25	-0.587483	0.397	0.438	7.95984e-21	Hepatocyte	AOX1
GCDH	6.65202e-25	-0.689881	0.309	0.361	1.69487e-20	Hepatocyte	GCDH
SIGIRR	1.63558e-24	-0.577534	0.521	0.511	4.16729e-20	Hepatocyte	SIGIRR
GSTP1	1.87005e-24	-0.664566	0.316	0.394	4.76469e-20	Hepatocyte	GSTP1
NR4A1	9.90952e-24	-0.511044	0.253	0.33	2.52485e-19	Hepatocyte	NR4A1
SLC23A2	1.27034e-23	-0.587272	0.128	0.196	3.2367e-19	Hepatocyte	SLC23A2
HAO1	1.58963e-23	-0.534237	0.512	0.502	4.05021e-19	Hepatocyte	HAO1
PC	8.10652e-23	-0.634739	0.253	0.31	2.06546e-18	Hepatocyte	PC
ADGRG6	8.19241e-23	-0.529004	0.238	0.304	2.08734e-18	Hepatocyte	ADGRG6
FURIN	8.78224e-23	-0.523119	0.246	0.311	2.23763e-18	Hepatocyte	FURIN
PAIP2B	1.24576e-22	-0.533216	0.152	0.223	3.17407e-18	Hepatocyte	PAIP2B
LDHD	2.78721e-22	-0.572264	0.237	0.301	7.10152e-18	Hepatocyte	LDHD
C1RL	3.19821e-22	-0.538001	0.18	0.247	8.14871e-18	Hepatocyte	C1RL
ACADSB	4.36902e-22	-0.584908	0.45	0.458	1.11318e-17	Hepatocyte	ACADSB
CRIP21	1.77293e-21	-0.563268	0.17	0.24	4.51725e-17	Hepatocyte	CRIP2
SLC4A4	8.67151e-21	-0.573781	0.122	0.184	2.20941e-16	Hepatocyte	SLC4A4
SMIM24	2.71649e-20	-0.636804	0.183	0.245	6.92135e-16	Hepatocyte	SMIM24
ABAT	3.35561e-20	-0.621568	0.286	0.33	8.54977e-16	Hepatocyte	ABAT
PLIN5	3.75377e-20	-0.586397	0.21	0.271	9.56423e-16	Hepatocyte	PLIN5
SUN2	9.42005e-20	-0.518408	0.182	0.247	2.40013e-15	Hepatocyte	SUN2
PIK3AP1	1.1192e-19	-0.504138	0.199	0.262	2.85162e-15	Hepatocyte	PIK3AP1
ACO1	2.51947e-19	-0.57326	0.384	0.397	6.41935e-15	Hepatocyte	ACO1
TMEM56	4.41086e-19	-0.536841	0.416	0.432	1.12384e-14	Hepatocyte	TMEM56
CDKN1A1	1.406e-18	-0.50284	0.37	0.399	3.58235e-14	Hepatocyte	CDKN1A
NR3C1	1.41796e-18	-0.630391	0.358	0.382	3.61281e-14	Hepatocyte	NR3C1
RP11-328K4.1	4.04956e-18	-0.519706	0.122	0.181	1.03179e-13	Hepatocyte	RP11-328K4.1
LARP1B	1.22075e-17	-0.611334	0.232	0.281	3.11035e-13	Hepatocyte	LARP1B
HOMER2	2.2529e-17	-0.650597	0.156	0.211	5.74017e-13	Hepatocyte	HOMER2
AC004556.1	6.51183e-17	-0.569864	0.22	0.271	1.65915e-12	Hepatocyte	AC004556.1
CSRNP1	7.77902e-17	-0.559278	0.194	0.249	1.98202e-12	Hepatocyte	CSRNP1
N4BP2L1	1.08305e-16	-0.526669	0.226	0.278	2.75951e-12	Hepatocyte	N4BP2L1
F7	1.37215e-16	-0.56703	0.309	0.341	3.4961e-12	Hepatocyte	F7
RAB11B-AS1	4.13239e-16	-0.536415	0.203	0.253	1.05289e-11	Hepatocyte	RAB11B-AS1
MAN1A1	7.96761e-16	-0.530503	0.452	0.442	2.03007e-11	Hepatocyte	MAN1A1
KRT19	1.00115e-15	-0.609905	0.099	0.153	2.55084e-11	Hepatocyte	KRT19
COBLL1	1.2197e-15	-0.515171	0.253	0.3	3.10767e-11	Hepatocyte	COBLL1
AMFR	2.54818e-15	-0.688737	0.289	0.327	6.4925e-11	Hepatocyte	AMFR
ADH6	9.43096e-15	-0.581969	0.376	0.39	2.40291e-10	Hepatocyte	ADH6
DDX3X	7.19272e-14	-0.526813	0.468	0.446	1.83263e-09	Hepatocyte	DDX3X
CA21	1.18082e-13	-0.636602	0.333	0.355	3.00862e-09	Hepatocyte	CA2
DHODH	7.11711e-13	-0.560987	0.194	0.234	1.81337e-08	Hepatocyte	DHODH
SLCO2B1	9.11429e-13	-0.53076	0.257	0.289	2.32223e-08	Hepatocyte	SLCO2B1
PLCXD2	1.80438e-11	-0.575334	0.334	0.346	4.59737e-07	Hepatocyte	PLCXD2
ABCB4	2.05366e-11	-0.504673	0.265	0.294	5.23252e-07	Hepatocyte	ABCB4
KIF12	3.95943e-11	-0.557145	0.148	0.188	1.00882e-06	Hepatocyte	KIF12
ALDH4A1	1.49553e-10	-0.510516	0.411	0.403	3.81046e-06	Hepatocyte	ALDH4A1
CLYBL	1.80738e-10	-0.571664	0.273	0.296	4.60503e-06	Hepatocyte	CLYBL
BICC1	8.44777e-09	-0.555631	0.102	0.136	0.000215241	Hepatocyte	BICC1
PCSK6	5.39206e-08	-0.543925	0.237	0.256	0.00137384	Hepatocyte	PCSK6
CBR4	7.89188e-06	-0.506503	0.256	0.262	0.201077	Hepatocyte	CBR4
CYR611	0.0348996	-0.51044	0.249	0.241	1	Hepatocyte	CYR61
MT1M2	2.50164e-75	-1.65463	0.369	0.759	6.37393e-71	Fibroblasts	MT1M
FN12	1.20329e-74	1.41059	0.84	0.265	3.06587e-70	Fibroblasts	FN1
MT2A2	1.04028e-69	-0.627741	0.981	0.989	2.65053e-65	Fibroblasts	MT2A
ADAMTS13	1.01504e-67	-1.22079	0.007	0.22	2.58622e-63	Fibroblasts	ADAMTS13
CXCL14	8.64565e-64	-1.7664	0.015	0.239	2.20282e-59	Fibroblasts	CXCL14
THY11	1.08087e-63	1.53185	0.693	0.191	2.75394e-59	Fibroblasts	THY1
ANGPTL6	4.42478e-63	-1.03951	0.004	0.196	1.12739e-58	Fibroblasts	ANGPTL6
SDC21	7.41527e-60	1.24998	0.721	0.21	1.88934e-55	Fibroblasts	SDC2
APOA22	2.00464e-59	0.989636	0.91	0.448	5.10763e-55	Fibroblasts	APOA2
MT1A2	4.09296e-58	-1.92395	0.245	0.584	1.04284e-53	Fibroblasts	MT1A
MT1E2	1.85991e-55	-1.06178	0.661	0.846	4.73887e-51	Fibroblasts	MT1E
RELN1	2.93075e-55	-1.01763	0.006	0.183	7.46726e-51	Fibroblasts	RELN
RPL173	2.80879e-54	-0.634949	0.874	0.926	7.15651e-50	Fibroblasts	RPL17
RSPO3	2.44396e-53	-1.07689	0.009	0.188	6.22696e-49	Fibroblasts	RSPO3
ZFP361	2.74385e-53	-0.749823	0.831	0.926	6.99105e-49	Fibroblasts	ZFP36
COL4A11	6.97718e-51	1.05693	0.777	0.345	1.77771e-46	Fibroblasts	COL4A1
PDK41	2.09354e-50	-1.14309	0.512	0.772	5.33414e-46	Fibroblasts	PDK4
GPX31	2.35531e-50	-0.702016	0.778	0.918	6.0011e-46	Fibroblasts	GPX3
DBH	4.67973e-50	-0.861167	0.003	0.151	1.19235e-45	Fibroblasts	DBH
COL4A21	1.9851e-47	0.960509	0.817	0.379	5.05783e-43	Fibroblasts	COL4A2
AC090498.14	3.808e-46	-0.7308	0.813	0.859	9.7024e-42	Fibroblasts	AC090498.1
GADD45B2	1.13356e-44	-0.826218	0.786	0.878	2.8882e-40	Fibroblasts	GADD45B
NDUFA4	7.97725e-42	-0.532659	0.852	0.918	2.03252e-37	Fibroblasts	NDUFA4
LRAT	1.12171e-41	-0.681123	0.002	0.125	2.85802e-37	Fibroblasts	LRAT
COLEC10	1.05788e-40	-1.52888	0.056	0.271	2.69536e-36	Fibroblasts	COLEC10
PRAP13	1.81403e-40	1.15453	0.476	0.08	4.62197e-36	Fibroblasts	PRAP1
APOE3	3.11928e-40	0.753131	0.893	0.536	7.94761e-36	Fibroblasts	APOE
LINC001521	1.0962e-37	0.866665	0.718	0.305	2.79302e-33	Fibroblasts	LINC00152
SERPINA12	1.39541e-37	0.745403	0.824	0.408	3.55536e-33	Fibroblasts	SERPINA1
COL1A2	5.54509e-37	0.820595	0.861	0.485	1.41283e-32	Fibroblasts	COL1A2
CD361	4.15989e-36	1.51916	0.452	0.106	1.0599e-31	Fibroblasts	CD36
MT1X2	4.60761e-35	-0.947386	0.688	0.775	1.17397e-30	Fibroblasts	MT1X
CCDC102B	9.18103e-35	1.03359	0.541	0.164	2.33924e-30	Fibroblasts	CCDC102B
SYT1	1.35557e-34	-0.580215	0.004	0.114	3.45386e-30	Fibroblasts	SYT1
FABP54	3.32024e-34	0.876935	0.66	0.252	8.45964e-30	Fibroblasts	FABP5
PLXDC1	3.58148e-34	1.09805	0.402	0.058	9.12525e-30	Fibroblasts	PLXDC1
OLFML2B	3.60909e-34	1.13392	0.364	0.037	9.19561e-30	Fibroblasts	OLFML2B
UACA1	4.91881e-34	0.884101	0.618	0.223	1.25326e-29	Fibroblasts	UACA
SERPINH12	1.00582e-33	0.907073	0.677	0.329	2.56274e-29	Fibroblasts	SERPINH1
LIFR1	1.39049e-33	-1.18007	0.084	0.297	3.54282e-29	Fibroblasts	LIFR
FCN34	4.14572e-32	-1.10306	0.038	0.207	1.05629e-27	Fibroblasts	FCN3
RBP43	5.48625e-32	0.808891	0.597	0.204	1.39784e-27	Fibroblasts	RBP4
GPC31	5.64502e-32	1.24865	0.41	0.08	1.4383e-27	Fibroblasts	GPC3
SPP13	1.16463e-31	1.69074	0.312	0.019	2.96735e-27	Fibroblasts	SPP1
MIR4435-2HG1	2.64979e-31	0.822433	0.626	0.247	6.75141e-27	Fibroblasts	MIR4435-2HG
IFITM10	2.73699e-31	-0.702093	0.013	0.138	6.97357e-27	Fibroblasts	IFITM10
GPM6A1	8.31559e-31	-0.517229	0.006	0.114	2.11873e-26	Fibroblasts	GPM6A
VTN3	1.25083e-30	0.771542	0.569	0.188	3.18699e-26	Fibroblasts	VTN
SEPT11	1.39399e-30	0.783833	0.654	0.286	3.55174e-26	Fibroblasts	SEPT11
APOC12	4.04283e-30	0.645066	0.836	0.477	1.03007e-25	Fibroblasts	APOC1
CCL53	5.48647e-30	-1.18367	0.188	0.427	1.3979e-25	Fibroblasts	CCL5
TPM41	6.4497e-30	0.605048	0.865	0.557	1.64332e-25	Fibroblasts	TPM4
LAMA41	2.47983e-29	0.844006	0.412	0.088	6.31836e-25	Fibroblasts	LAMA4
CTHRC1	2.67237e-29	1.55185	0.329	0.042	6.80894e-25	Fibroblasts	CTHRC1
HAND2-AS1	7.0932e-28	-0.781503	0.041	0.202	1.80728e-23	Fibroblasts	HAND2-AS1
HIGD1B1	9.91484e-28	0.873443	0.546	0.18	2.5262e-23	Fibroblasts	HIGD1B
HHIP	1.07046e-27	-0.962767	0.036	0.188	2.72743e-23	Fibroblasts	HHIP
AMBP2	2.42664e-27	0.752513	0.595	0.239	6.18283e-23	Fibroblasts	AMBP
CD74	3.29876e-27	-0.625343	0.782	0.785	8.4049e-23	Fibroblasts	CD74
RANBP11	1.81438e-26	0.694598	0.652	0.318	4.62286e-22	Fibroblasts	RANBP1
ADIRF	8.50971e-26	-0.804762	0.62	0.759	2.16819e-21	Fibroblasts	ADIRF
CDH19	9.7883e-26	-0.761321	0.035	0.178	2.49396e-21	Fibroblasts	CDH19
FGFR2	1.25403e-25	-0.517819	0.012	0.117	3.19514e-21	Fibroblasts	FGFR2
MARCO4	1.52736e-25	-0.722538	0.025	0.154	3.89156e-21	Fibroblasts	MARCO
INAFM1	2.35823e-25	0.758084	0.426	0.119	6.00854e-21	Fibroblasts	INAFM1
CCBE1	3.2914e-25	-0.756982	0.033	0.17	8.38616e-21	Fibroblasts	CCBE1
IGHA14	7.57178e-25	-1.03257	0.203	0.419	1.92921e-20	Fibroblasts	IGHA1
FKBP1A1	9.39494e-25	0.552643	0.809	0.472	2.39374e-20	Fibroblasts	FKBP1A
MMP11	9.874e-25	1.08776	0.27	0.024	2.5158e-20	Fibroblasts	MMP11
MT-ND4L1	1.01045e-24	-0.66621	0.69	0.79	2.57453e-20	Fibroblasts	MT-ND4L
PRSS23	1.57689e-24	0.767514	0.576	0.249	4.01776e-20	Fibroblasts	PRSS23
FAM65C	1.97773e-24	-0.781719	0.044	0.194	5.03907e-20	Fibroblasts	FAM65C
RCN1	4.5377e-24	0.766072	0.467	0.167	1.15616e-19	Fibroblasts	RCN1
TMEM561	5.91526e-24	-1.08369	0.083	0.255	1.50715e-19	Fibroblasts	TMEM56
APOH3	6.49178e-24	0.784781	0.48	0.175	1.65404e-19	Fibroblasts	APOH
NKG74	6.80721e-24	-1.07769	0.134	0.329	1.73441e-19	Fibroblasts	NKG7
NDUFA4L23	1.01227e-23	0.591156	0.848	0.528	2.57916e-19	Fibroblasts	NDUFA4L2
AP2S1	1.04425e-23	0.63829	0.693	0.377	2.66065e-19	Fibroblasts	AP2S1
LOXL21	1.05701e-23	0.991036	0.325	0.069	2.69314e-19	Fibroblasts	LOXL2
UBE2E2	1.14774e-23	0.710774	0.493	0.188	2.92434e-19	Fibroblasts	UBE2E2
APOA12	2.22229e-23	0.506106	0.762	0.408	5.66218e-19	Fibroblasts	APOA1
NR4A11	2.29691e-23	-0.810052	0.577	0.687	5.85229e-19	Fibroblasts	NR4A1
C14orf180	2.71498e-23	-0.540173	0.015	0.119	6.91749e-19	Fibroblasts	C14orf180
ANGPT2	4.30328e-23	0.776101	0.364	0.085	1.09643e-18	Fibroblasts	ANGPT2
COL1A1	6.88508e-23	0.780338	0.673	0.385	1.75425e-18	Fibroblasts	COL1A1
PRR16	2.27465e-22	0.846567	0.304	0.058	5.79559e-18	Fibroblasts	PRR16
NBEAL14	2.36619e-22	-0.512685	0.783	0.782	6.0288e-18	Fibroblasts	NBEAL1
FAM180A	3.26451e-22	-0.614922	0.024	0.138	8.31765e-18	Fibroblasts	FAM180A
SMARCB1	3.46868e-22	0.673618	0.405	0.125	8.83785e-18	Fibroblasts	SMARCB1
COL18A12	3.66681e-22	0.584338	0.776	0.459	9.34267e-18	Fibroblasts	COL18A1
CXCL121	3.71345e-22	-1.36405	0.203	0.385	9.46149e-18	Fibroblasts	CXCL12
ADAMTS1	3.94158e-22	-0.759575	0.528	0.682	1.00428e-17	Fibroblasts	ADAMTS1
MASP11	5.17528e-22	-1.10623	0.113	0.286	1.31861e-17	Fibroblasts	MASP1
FOXS1	8.59782e-22	0.791078	0.369	0.098	2.19064e-17	Fibroblasts	FOXS1
FAM162B	9.78137e-22	0.816178	0.389	0.117	2.49219e-17	Fibroblasts	FAM162B
VCAN	1.58843e-21	1.0963	0.281	0.048	4.04715e-17	Fibroblasts	VCAN
COL5A2	1.61031e-21	0.76831	0.468	0.186	4.10291e-17	Fibroblasts	COL5A2
CRHBP2	2.24776e-21	-0.763211	0.019	0.122	5.72707e-17	Fibroblasts	CRHBP
F2R1	2.28772e-21	0.825935	0.457	0.186	5.82888e-17	Fibroblasts	F2R
NME13	4.90024e-21	0.691809	0.427	0.151	1.24853e-16	Fibroblasts	NME1
MYO1B1	5.68477e-21	0.710433	0.381	0.122	1.44842e-16	Fibroblasts	MYO1B
NR1H4	6.89822e-21	-0.851369	0.077	0.236	1.7576e-16	Fibroblasts	NR1H4
ADGRF5	8.02742e-21	0.668208	0.334	0.077	2.04531e-16	Fibroblasts	ADGRF5
CRIP11	1.18185e-20	-0.834729	0.629	0.682	3.01123e-16	Fibroblasts	CRIP1
DKK31	1.71639e-20	0.648324	0.5	0.207	4.37318e-16	Fibroblasts	DKK3
COL6A3	1.77067e-20	0.762198	0.551	0.276	4.5115e-16	Fibroblasts	COL6A3
CALU1	2.02801e-20	0.594726	0.652	0.353	5.16718e-16	Fibroblasts	CALU
CDH6	2.15887e-20	0.640918	0.387	0.114	5.50059e-16	Fibroblasts	CDH6
SFTA1P	2.58072e-20	0.788916	0.193	0	6.57541e-16	Fibroblasts	SFTA1P
KRT101	3.93854e-20	0.543097	0.633	0.321	1.0035e-15	Fibroblasts	KRT10
SPON22	4.28885e-20	0.86133	0.454	0.199	1.09276e-15	Fibroblasts	SPON2
AGT2	4.48989e-20	0.560835	0.537	0.22	1.14398e-15	Fibroblasts	AGT
HMGN11	4.55574e-20	0.603718	0.592	0.302	1.16076e-15	Fibroblasts	HMGN1
SH3KBP1	4.56541e-20	0.641727	0.376	0.114	1.16322e-15	Fibroblasts	SH3KBP1
TAX1BP31	7.71627e-20	0.558293	0.607	0.294	1.96603e-15	Fibroblasts	TAX1BP3
MXRA8	8.70359e-20	0.726684	0.466	0.204	2.21759e-15	Fibroblasts	MXRA8
THBD1	1.14173e-19	-0.961614	0.089	0.247	2.90902e-15	Fibroblasts	THBD
PRELID11	1.26228e-19	0.619745	0.548	0.268	3.21615e-15	Fibroblasts	PRELID1
FRMD3	1.89917e-19	0.712606	0.251	0.034	4.8389e-15	Fibroblasts	FRMD3
TNXB	1.95504e-19	-0.767378	0.051	0.186	4.98125e-15	Fibroblasts	TNXB
LYZ2	4.46539e-19	0.734203	0.383	0.125	1.13774e-14	Fibroblasts	LYZ
TGFBI	5.295e-19	0.732636	0.447	0.191	1.34911e-14	Fibroblasts	TGFBI
PPIC2	5.49688e-19	0.644633	0.571	0.292	1.40055e-14	Fibroblasts	PPIC
CRISPLD2	6.87102e-19	-0.834249	0.548	0.655	1.75067e-14	Fibroblasts	CRISPLD2
CDKN1A2	1.2519e-18	-0.739786	0.666	0.711	3.18972e-14	Fibroblasts	CDKN1A
P4HB1	1.32644e-18	0.537408	0.696	0.422	3.37965e-14	Fibroblasts	P4HB
SERPINC14	1.63378e-18	0.670634	0.261	0.048	4.16271e-14	Fibroblasts	SERPINC1
PRRX1	1.64707e-18	0.600818	0.224	0.024	4.19657e-14	Fibroblasts	PRRX1
COL3A1	1.92804e-18	0.576297	0.763	0.448	4.91246e-14	Fibroblasts	COL3A1
KDELR2	2.00988e-18	0.564802	0.661	0.379	5.12098e-14	Fibroblasts	KDELR2
TF2	2.40508e-18	0.604506	0.328	0.093	6.12791e-14	Fibroblasts	TF
GBP2	2.81575e-18	0.559882	0.47	0.191	7.17426e-14	Fibroblasts	GBP2
FBXO32	2.96203e-18	0.696022	0.314	0.085	7.54696e-14	Fibroblasts	FBXO32
SNF81	3.68847e-18	0.575539	0.436	0.183	9.39786e-14	Fibroblasts	SNF8
MRPL182	4.23747e-18	0.577739	0.479	0.212	1.07966e-13	Fibroblasts	MRPL18
ID2	4.88674e-18	-0.78755	0.432	0.568	1.24509e-13	Fibroblasts	ID2
CCL42	7.11645e-18	-0.770131	0.425	0.562	1.8132e-13	Fibroblasts	CCL4
CACYBP2	7.12246e-18	0.61401	0.512	0.252	1.81473e-13	Fibroblasts	CACYBP
FAM13C	7.8232e-18	0.633111	0.284	0.066	1.99327e-13	Fibroblasts	FAM13C
CPE	1.12935e-17	0.565661	0.65	0.334	2.87747e-13	Fibroblasts	CPE
NREP	1.4159e-17	0.61316	0.285	0.069	3.60757e-13	Fibroblasts	NREP
GSTA13	1.78341e-17	0.725448	0.257	0.053	4.54395e-13	Fibroblasts	GSTA1
AHSG3	1.8171e-17	0.645491	0.334	0.101	4.62979e-13	Fibroblasts	AHSG
SMC6	1.98745e-17	0.591152	0.282	0.066	5.06383e-13	Fibroblasts	SMC6
KCNE4	2.76896e-17	0.582625	0.426	0.164	7.05503e-13	Fibroblasts	KCNE4
IGFBP22	3.51366e-17	0.811808	0.241	0.045	8.95247e-13	Fibroblasts	IGFBP2
PPP1CB	3.89144e-17	-0.567473	0.728	0.751	9.915e-13	Fibroblasts	PPP1CB
TNFRSF11B	4.18609e-17	-0.917225	0.075	0.212	1.06657e-12	Fibroblasts	TNFRSF11B
PLAC83	5.68961e-17	-0.609707	0.03	0.133	1.44966e-12	Fibroblasts	PLAC8
MFAP4	1.03106e-16	-0.72806	0.289	0.493	2.62705e-12	Fibroblasts	MFAP4
C1QTNF11	1.12046e-16	-0.744052	0.365	0.533	2.85482e-12	Fibroblasts	C1QTNF1
GUCY1A3	1.17947e-16	0.56063	0.528	0.268	3.00518e-12	Fibroblasts	GUCY1A3
GTF3A2	1.2289e-16	0.514596	0.468	0.21	3.13111e-12	Fibroblasts	GTF3A
DNPH12	1.24531e-16	0.607783	0.371	0.138	3.17293e-12	Fibroblasts	DNPH1
C20orf271	1.34535e-16	0.571183	0.35	0.117	3.42782e-12	Fibroblasts	C20orf27
GPX21	1.37718e-16	0.745409	0.159	0	3.50893e-12	Fibroblasts	GPX2
IGFBP31	1.52074e-16	-1.70223	0.196	0.34	3.87469e-12	Fibroblasts	IGFBP3
ITGA9	2.15107e-16	-0.629501	0.044	0.159	5.4807e-12	Fibroblasts	ITGA9
THBS4	2.48509e-16	1.01357	0.176	0.011	6.33175e-12	Fibroblasts	THBS4
IDH2	3.58829e-16	0.573906	0.396	0.164	9.14261e-12	Fibroblasts	IDH2
KLRD14	3.78477e-16	-0.698629	0.036	0.141	9.64321e-12	Fibroblasts	KLRD1
LPL	7.45027e-16	0.663637	0.172	0.011	1.89825e-11	Fibroblasts	LPL
IGLC24	8.12445e-16	-0.735374	0.244	0.419	2.07003e-11	Fibroblasts	IGLC2
NBL1	8.33466e-16	0.529738	0.33	0.106	2.12359e-11	Fibroblasts	NBL1
GLUD11	9.32845e-16	0.524912	0.435	0.188	2.3768e-11	Fibroblasts	GLUD1
ANGPTL1	9.60756e-16	-0.769294	0.103	0.249	2.44791e-11	Fibroblasts	ANGPTL1
MYH11	9.74322e-16	-0.943795	0.367	0.496	2.48247e-11	Fibroblasts	MYH11
CD248	9.91901e-16	0.601324	0.262	0.064	2.52726e-11	Fibroblasts	CD248
IFNGR2	1.11049e-15	0.57761	0.305	0.098	2.82941e-11	Fibroblasts	IFNGR2
FXYD11	1.14834e-15	-0.723074	0.469	0.586	2.92585e-11	Fibroblasts	FXYD1
IKBIP	1.16368e-15	0.602585	0.334	0.119	2.96494e-11	Fibroblasts	IKBIP
RERGL	1.21367e-15	-1.00655	0.174	0.329	3.09231e-11	Fibroblasts	RERGL
LHX2	1.24137e-15	-0.517092	0.02	0.106	3.16288e-11	Fibroblasts	LHX2
CHN1	1.32036e-15	0.566196	0.201	0.027	3.36415e-11	Fibroblasts	CHN1
AC133644.21	1.38608e-15	0.714089	0.22	0.04	3.53159e-11	Fibroblasts	AC133644.2
RAB31	1.39863e-15	0.603346	0.353	0.135	3.56357e-11	Fibroblasts	RAB31
CCL24	1.55343e-15	-1.08781	0.366	0.507	3.95798e-11	Fibroblasts	CCL2
HLA-DQA21	1.56153e-15	-0.687709	0.054	0.172	3.97862e-11	Fibroblasts	HLA-DQA2
RAMP12	1.85455e-15	-0.978403	0.272	0.411	4.7252e-11	Fibroblasts	RAMP1
MT1F1	2.833e-15	-0.743698	0.145	0.302	7.21819e-11	Fibroblasts	MT1F
PPARG1	3.25731e-15	0.63089	0.222	0.045	8.2993e-11	Fibroblasts	PPARG
IL61	3.28982e-15	-1.0969	0.045	0.154	8.38214e-11	Fibroblasts	IL6
TMEM167A	3.42483e-15	0.518924	0.457	0.215	8.72611e-11	Fibroblasts	TMEM167A
IGHM4	4.09532e-15	-0.67714	0.052	0.167	1.04345e-10	Fibroblasts	IGHM
MYDGF	4.31582e-15	0.501613	0.548	0.294	1.09963e-10	Fibroblasts	MYDGF
INMT1	4.57898e-15	-0.873586	0.144	0.3	1.16668e-10	Fibroblasts	INMT
C11orf962	4.62887e-15	-0.732212	0.53	0.615	1.17939e-10	Fibroblasts	C11orf96
ARHGAP291	4.63949e-15	0.539772	0.45	0.215	1.1821e-10	Fibroblasts	ARHGAP29
CBR11	4.72826e-15	0.525087	0.437	0.204	1.20471e-10	Fibroblasts	CBR1
VIPR1	4.8237e-15	-0.859162	0.096	0.228	1.22903e-10	Fibroblasts	VIPR1
ZFAND2A2	5.80485e-15	0.74017	0.353	0.146	1.47902e-10	Fibroblasts	ZFAND2A
NTRK3	7.06601e-15	-0.804657	0.057	0.172	1.80035e-10	Fibroblasts	NTRK3
HSPH11	7.3989e-15	0.565075	0.531	0.273	1.88517e-10	Fibroblasts	HSPH1
C4orf48	8.23539e-15	0.595382	0.389	0.17	2.09829e-10	Fibroblasts	C4orf48
PRF11	8.29047e-15	-0.504903	0.035	0.135	2.11233e-10	Fibroblasts	PRF1
IRF12	8.34976e-15	-0.873059	0.285	0.443	2.12744e-10	Fibroblasts	IRF1
EBF2	8.8527e-15	0.522013	0.159	0.008	2.25558e-10	Fibroblasts	EBF2
HSPA63	1.29075e-14	0.736072	0.342	0.13	3.28871e-10	Fibroblasts	HSPA6
CST74	1.45209e-14	-0.751952	0.082	0.21	3.69978e-10	Fibroblasts	CST7
KCNS3	2.0187e-14	0.590303	0.212	0.042	5.14346e-10	Fibroblasts	KCNS3
PGLS	2.77678e-14	0.562212	0.392	0.18	7.07495e-10	Fibroblasts	PGLS
FOSB1	3.63586e-14	-0.502389	0.748	0.743	9.2638e-10	Fibroblasts	FOSB
SLC12A2	5.19415e-14	0.54141	0.295	0.098	1.32342e-09	Fibroblasts	SLC12A2
CD276	5.54453e-14	0.523289	0.214	0.045	1.41269e-09	Fibroblasts	CD276
[truncated: 805 more rows]
